# Supplementary material for: Metabolomic Analysis Identifies Differences Between Wild and Domesticated Chili Pepper Fruits During Development (Capsicum annuum L.)
Source: Front Plant Sci. 2022 Jun 13;13:893055. doi: 10.3389/fpls.2022.893055 (PMC9234519; doi:10.3389/fpls.2022.893055)
Supplement: Supplementary file 2 [file Table_1.XLSX]

## Sheet: Hoja1
					Mean Abundance
Id.numbers	Id	Description	Class	Mode	CM0	CM10	CM20	CM30	CM40	CM50	CM60	CO0	CO10	CO20	CO30	CO40	CO50	CO60	CQ0	CQ10	CQ20	CQ30	CQ40	CQ50	CQ60	CW0	CW10	CW20	CW30	CW40	CW50	CW60	QC0	QC10	QC20	QC30	QC40	QC50	QC60	QU0	QU10	QU20	QU30	QU40	QU50	QU60	ST0	ST10	ST20
m.z.173	CHEBI:112177	2-[4-(3,4-dihydro-1H-isoquinolin-2-yl)-4-oxobutyl]benzo[de]isoquinoline-1,3-dione	ALK-L	Positive	0	0	0	0	0	0.000677129	0	0	0	0	0	0	0	0	0	0.019157	0	0.0142835	0	0	0.0663424	0	0	0	0	0	0	0	0	0.0363658	0	0.092594	0	0	0.0158041	0	0	0	0	0	0	0	0	0	0
m.z.179	CHEBI:137041	Quinine	ALK-L	Positive	0	0	0.037413	0	0	0.0143598	0.0350827	0	0	0	0	0	0	0	0	0.0661474	0	0.0170982	1.97e-06	0	0.12038	0	0	0	0	0	0	0	0	0.0557804	0	0.128945	0	0	0.0628444	0	0	0	0	0	0	0	0	0	0
m.z.198	CHEBI:70425	Buxaminol A	ALK-L	Positive	0.541816	1.11875	0.986911	0.355856	1.13828	0	0.0904786	0	0.495982	0.446249	0.182751	0	0.126694	0	0	0.232572	0	0	0	0	0	0.18125	0	0.335183	0	0	0.385185	0.424588	0	0	0	0	0	0	0	0	0	0	0	0	0.295739	0	1.40177	1.5796	1.62575
m.z.29	CSID390565	Baliospermin	ALK-L	Positive	25.2825	28.1001	32.6624	26.6839	30.1957	21.5433	22.9434	21.2388	25.7082	29.2271	29.9577	28.7751	24.7074	20.0096	31.5	13.7474	37.9176	18.6984	33.582	23.6816	0	29.0734	24.493	25.0853	31.9616	22.7208	26.8015	20.8455	29.8631	20.483	32.9534	14.8321	27.8017	28.8705	18.0439	33.9384	30.6795	22.2632	27.0068	30.298	26.4506	27.081	23.7668	23.2272	36.3626
m.z.178	CHEBI:136616	N-oleoyl-L-leucine	AMIN-L	Positive	0.251796	0.202234	0.228005	0.366879	0.13938	0.43958	0.232897	0.34709	0.441999	0.580161	0.775045	0.28557	0.63088	0.45677	0.263634	1.95015	0.198753	0	0	0.118733	0	0.612035	0.414728	0.626787	0.0699279	0.984707	1.51651	0.353907	1.2249	1.0936	2.57279	2.42848	0.609786	0.777266	0.909179	1.43699	2.87113	1.09698	0.624104	0.628094	1.48414	0.92918	0.125518	0.234208	0.377759
m.z.463	CHEBI:73362	Ala-Leu-Asp-Gly	AMIN-L	Negative	7.5922	2.42003	5.01235	3.36657	2.16359	2.21234	2.56961	2.23146	2.38323	4.61765	3.69944	2.68061	3.06321	5.77716	2.45544	5.6909	2.18873	3.4573	2.31545	2.43447	1.7906	7.39266	3.18688	5.20452	4.15632	2.97715	3.14976	9.35712	3.39018	3.41052	1.7806	2.34737	1.50148	1.17628	2.52692	1.89507	2.72575	1.98394	2.84577	3.71808	1.4249	2.16713	3.95908	4.39747	6.69441
m.z.127	CHEBI:74951	Cysteamine S-phosphate	AMIN-L	Positive	0.388136	0.518736	0.794802	0.632025	0.673384	0.431302	0.413052	2.03251	0.54779	1.17947	1.0693	1.51075	0.648804	1.15613	1.0782	0.484276	1.56316	0.531253	1.54689	0.840916	0	1.09798	0.81734	1.09674	0.846295	1.4526	0.224241	1.18799	1.04491	0.726393	1.22156	0.492734	1.08906	0.902794	0.570601	0.227817	0.455074	1.17642	1.24321	1.10458	0.545096	0.865754	0.507676	0.563945	0.703904
m.z.202	CHEBI:77411	(3S)-3-hydroxy-L-ornithine(1+)	AMIN-L	Positive	0	0	3.7e-05	0	0	0	0	0	0	0	0	0.000541671	0	0	0	0.0110178	0	0.0232102	0	0.00571657	0.233551	0	0	0	0	0	0	0	0	0	0	0.10284	0.000815597	0	0.0558619	0	0	0	0	0	0	0	0	0	0
m.z.207	CHEBI:92031	2-(2-methylanilino)-N'-(2-pyrrolylidenemethyl)acetohydrazide	AMIN-L	Positive	1.14226	0.576951	0.900397	0.700424	0.700536	0.821656	0.93481	0	0.0494349	0.0482451	0.0741602	0.108849	0.0331014	0.0408484	0	0	0	0	0	0	0	0.0930852	0.138746	0	0.171245	0	0.299516	0.133363	0	0	0	0	0	0	0	0.0780083	0.0542367	0.0564029	0	0.0482788	0	0	0.648069	0.653567	0.68582
m.z.211	CHEBI:97552	N-[(2S,3S,6R)-6-[2-(4-cyclohexyltriazol-1-yl)ethyl]-2-(hydroxymethyl)oxan-3-yl]-2-morpholin-4-ylacetamide	AMIN-L	Positive	0	0	0.758862	1.52218	1.55708	1.46841	1.13266	0	0.292717	0.149924	1.09293	0.644094	0.457725	1.24316	0	0	2.81522	3.81539	1.32109	2.56633	0	0	0	0	0	0	0	0	0	0	0	2.56239	2.41889	2.79448	3.12376	0	2.7457	2.09115	0.840245	0.587459	1.20354	0.311071	0	0.274585	0.760377
m.z.465	CSID4444913	Mucronine A	AMIN-L	Negative	0	2.2868	14.4899	9.85945	1.94032	0	0	2.90083	4.69323	17.7754	4.10374	9.57487	0	0	0	3.6357	18.9968	7.49136	1.13019	0	0	0	0	0	0	0.190013	0	0	0	6.70849	11.61	10.3482	13.1485	3.79579	0	0	11.0726	9.5785	10.2522	6.76306	0.375755	0	0	0.19038	6.66536
m.z.461	HMDB02372	N-Phenylacetylphenylalanine	AMIN-L	Negative	19.8256	0	0	0	0	0	0	38.4845	0	0	0	0	0	0	56.3461	0	0	0	0	0	0	16.4466	0	0	0	0	0	0	58.4667	0	0	0	0	0	0	69.7563	0	0	0	0	0	0	24.2591	0	0
m.z.459	HMDB28760	Aspartyl-Phenylalanine	AMIN-L	Negative	0.699841	0.175638	1.00074	1.12251	3.01607	4.76021	22.4326	1.33856	40.243	2.4886	1.69698	2.55317	19.1572	22.7332	0.670327	1.41205	1.00871	2.11017	8.62404	2.68471	29.1176	0.2422	0.328166	0.541091	0.397492	15.3057	21.9127	0.497252	0.548276	0.762915	0.159436	1.9043	14.8094	28.5747	14.5906	5.3481	1.78156	42.3309	1.92342	3.65541	46.3138	39.6336	0	0.297781	0.682269
m.z.460	HMDB29113	Tyrosyl-Proline	AMIN-L	Negative	4.43822	0	0	0	0	0	0	2.85714	0	0	0	0	0	0	13.5475	0	0	0	0	0	0	1.99884	0	0	0	0	0	0	15.2825	0	0	0	0	0	0	13.5156	0	0	0	0	0	0	9.57814	0	0
m.z.466	HMDB40630	Pratenol A	Benzopyrans	Negative	7.4654	0	0	0	0	0	0	1.28826	0	0	0	0	0	0	4.36277	0	0	0	0	0	0	0.901615	0	0	0	0	0	0	8.34296	0	0	0	0	0	0	4.12827	0	0	0	0	0	0	3.63524	0	0
m.z.469	CHEBI:107752	4-[5-(4-ethoxyphenyl)-3-isoxazolyl]-N-(3-methoxyphenyl)butanamide	BZD	Negative	8.04396	0	0	0	0	0	0	5.22294	0	0	0	0	0	0	27.3822	0	0	0	0	0	0	3.53404	0	0	0	0	0	0	31.8696	0	0	0	0	0	0	31.1982	0	0	0	0	0	0	21.8467	0	0
m.z.468	CHEBI:72836	1-hexadecanoyl-2-octadecanoyl-sn-glycero-3-phospho-D-myo-inositol(1?)	BZD	Negative	35.5163	55.8923	55.9126	29.5259	46.4732	36.8627	47.0266	75.87	39.1824	33.2404	42.1532	70.924	64.6752	42.4362	48.1656	69.791	54.5064	31.4444	67.7912	74.6527	63.2179	45.7211	80.4973	47.694	59.3662	76.4837	109.109	97.2768	34.3844	69.0645	49.5677	59.3674	42.6909	51.809	53.2073	25.4352	70.129	57.7862	51.4042	66.3891	54.6111	51.0602	34.5893	62.89	68.946
m.z.470	CHEBI:122015	LSM-33458	BZF	Negative	5.53511	0	0	0	0	0	0	5.22899	0	0	0	0	0	0	11.1746	0	0	0	0	0	0	2.76471	0	0	0	0	0	0	12.8743	0	0	0	0	0	0	9.08015	0	0	0	0	0	0	6.77332	0	0
m.z.472	CHEBI:65771	6'',7''-dihydro-5',5'''-dicapsaicin	Caps	Negative	0	0	6.56795	11.2486	10.8284	11.484	5.70785	0	0	1.05363	0.86669	0.874789	1.05217	2.99809	0	0.350623	13.5922	14.4252	10.9564	8.82179	29.2635	0	0	0	0	0	0	0	0	0	3.80897	13.0297	10.319	10.1284	14.5592	0	1.98882	3.03816	7.09155	2.83927	3.41548	4.3165	0	0	0
m.z.14	HMDB02227	Capsaicin	Caps	Positive	0	0.708968	50.2801	49.8264	51.795	79.8612	89.7333	19.2418	26.1724	67.1237	94.8641	86.937	50.3381	88.9605	0	3.60028	99.211	46.3956	93.9384	83.1744	0	0	0	0	0	0	0	0	0	18.374	52.9376	42.1525	70.0296	64.1167	36.1523	0	68.7378	92.6321	115.007	81.1605	70.0618	40.9401	0	4.91216	15.9745
m.z.82	HMDB36328	Nordihydrocapsaicin	Caps	Positive	0	0	1.44499	3.17224	2.09868	5.7106	5.79429	4.6677	4.06994	5.96757	12.3548	11.2385	6.87472	16.77	0	0	4.48887	2.60807	6.79565	5.29146	0	0	0	0	0	0	0	0	0	0.341266	2.34068	2.46633	3.81557	4.10584	1.74888	0	8.69965	15.1862	17.3507	9.6513	9.76977	4.61252	0	2.82647	4.20205
m.z.93	HMDB36329	Homocapsaicin	Caps	Positive	0	0	3.54155	4.24544	4.2303	8.61656	9.27828	2.00307	1.76654	5.82267	11.7771	7.75493	4.74965	11.8546	0	0	13.0737	6.47784	16.1364	12.1127	0	0	0	0	0	0	0	0	0	2.00483	6.86036	5.99177	9.96696	7.57332	4.94037	0	5.76285	8.33828	13.7897	5.11807	5.82984	2.51013	0	0.100758	0.321697
m.z.81	HMDB36330	Homodihydrocapsaicin	Caps	Positive	0	0	4.15257	6.06195	5.0689	9.22615	9.59812	3.61998	2.71978	4.34764	10.0636	6.77422	4.80623	12.3587	0	0	7.19423	3.36407	9.76262	7.24851	0	0	0	0	0	0	0	0	0	0.915469	3.78798	3.53841	6.95038	6.46446	3.51388	0	5.78207	8.37746	9.44862	5.48838	5.8695	2.48075	0	1.83811	2.69989
m.z.39	HMDB38457	Dihydrocapsaicin	Caps	Positive	0	0.151076	32.6178	37.8408	30.2582	70.0595	72.6787	20.5466	26.5682	48.7482	77.1372	75.8805	44.571	84.2872	0	1.14575	37.3535	17.1861	38.3031	34.8307	0	0	0	0	0	0	0	0	0	5.90634	22.8338	17.1682	31.2591	33.5112	16.3795	0	41.1177	62.034	60.2566	55.638	48.1847	22.3323	0	6.54527	16.9834
m.z.172	CHEBI:107958	Ethyl 1-[2-[3-(N-ethylanilino)propylamino]-3,4-dioxocyclobuten-1-yl]piperidine-4-carboxylate	Carboxilic	Positive	0	0	0	0	0	0	0	0	1.05906	0	0	0.110441	0.062573	0	5.12041	0	0	0	0	2.10045	0	0	3.71058	0	0	0	0	0	1.37391	0	1.71878	0	2.06012	0.192408	0	0.378919	0.977146	1.57375	0.117401	0	0.0307646	0	0	0	0
m.z.183	CHEBI:57605	Adenin-9-yl riburonosate	Carboxilic	Positive	0.16606	0.115832	0	0	0	0	0.181849	3.48932	10.3621	8.08771	1.44351	2.06707	4.35292	3.80155	1.02595	0	0.973256	0.790238	0.55798	2.33307	0	0.0842028	0.137835	0.937772	0	0.41645	0.70701	0	2.19184	0.812446	3.45949	2.73513	5.77544	9.52848	0.225551	1.99484	2.73713	4.35424	3.93284	1.2034	2.29747	2.73996	0.0497173	0	0
m.z.474	CHEBI:81414	Demethylphosphinothricin	Carboxilic	Negative	0.624764	0	0	0	0	0	0	0.775453	0	0	0	0	0	0	1.33253	0	0	0	0	0	0	0.161399	0	0	0	0	0	0	1.71601	0	0	0	0	0	0	3.1264	0	0	0	0	0	0	2.01009	0	0
m.z.221	HMDB31717	3-(Methylthio)propyl acetate	Carboxilic	Positive	2.38006	2.56636	2.48628	0.972994	2.51601	0	1.27371	0	0.912546	0.0749322	1.91381	0	1.99731	0.0376772	0	0	0.563353	1.06343	0	0	0	1.7055	0	3.07877	1.17644	1.05109	2.97748	0	0	0	0.665603	0	0	0	0	0	0	0	0	1.36307	0	0.259443	1.9332	0	1.94818
m.z.222	HMDB31869	(S,E)-Lyratol propanoate	Carboxilic	Positive	0.195537	0	0	0	0	0	2.89218	0	0	0	0	0	0	0	0	0	0	0	0	0	0	0	0	0.0359205	0	0	0	0	0	0	0	0	0	0	0	0	0	0	0	0	0	0	0	0	0
m.z.26	CSID111198	12'-apo-β-carotenal	Carotenoid	Positive	65.4245	69.8919	69.2653	65.2954	67.0923	52.0155	60.1848	2.08382	32.4216	52.1835	23.3615	30.5694	32.3461	45.583	8.28893	25.0552	34.3238	17.6068	15.5811	7.94781	0	47.1305	31.3072	64.1114	45.1519	38.9234	62.8295	43.478	24.5702	18.0035	33.2695	11.983	11.8151	12.6619	16.4439	4.92898	2.95552	2.79954	6.93834	23.1417	26.3827	22.6667	77.5653	74.2707	88.215
m.z.475	CSID4444641	Capsorubin	Carotenoid	Negative	13.3026	13.6132	8.05134	7.78271	8.68998	6.39574	6.72648	3.70704	1.69516	9.32125	1.00254	12.8022	8.36684	9.49402	8.65008	14.9405	7.22788	7.59308	5.18864	2.3316	6.06153	7.76028	9.43983	15.7864	6.14566	10.7593	10.0849	10.1392	6.99294	7.1051	7.38286	4.74029	3.54906	2.2994	5.55027	2.03817	0.83407	3.40986	2.97632	5.29958	2.96234	4.42592	13.3385	17.339	19.5849
m.z.181	CHEBI:44898	Pheophytin a	Chlorophyl	Positive	3.48986	14.3071	2.30357	19.8381	18.9231	12.7301	0.286567	96.4999	51.2581	53.2939	1.65543	0	11.3467	1.11758	64.3162	24.4858	2.63328	22.0631	77.8449	0	0	0	1.24172	185.728	43.2462	1.24577	1.13658	345.045	186.459	0	18.6133	0	68.2883	0	0.520671	25.9036	26.834	0	152.427	91.3759	12.9968	53.7839	11.6861	38.4364	17.6695
m.z.224	HMDB33469	N1,N10-Dicoumaroylspermidine	Cinnamic acid	Positive	9.44224	0	0	0	0	0	0	44.5239	0	0	0	0	0	0	58.6569	0	0	0	0	0	0	19.3403	0	0	0	0	0	0	75.0292	0	0	0	0	0	0	9.50684	0	0	0	0	0	0	29.3964	0	0
m.z.476	HMDB36381	N-cis-Feruloyltyramine	Cinnamic acid	Negative	10.6367	0.209412	0.538369	5.47322	7.78802	23.187	3.95921	9.0803	0.0451956	0.263245	0.0979936	0.251043	0.108101	0	24.6995	0.113065	2.43595	2.62502	0.0723135	0.0644656	0.578789	1.68084	0	0	0	0	0	0	29.1269	1.06248	1.67338	1.07249	1.31744	2.16756	0.397575	33.5065	2.21555	2.64044	7.67353	2.49784	0.497505	0.228422	8.58575	1.84475	0.428923
m.z.477	CHEBI:45366	6-{[(4R,5R)-4-(hydroxymethyl)thymin-5-yl]methyl}thymine	DZN	Negative	0	0	2.84375	3.14986	2.34631	2.47546	0.911133	2.08573	1.00623	5.12293	2.62376	2.73145	3.9547	4.3719	0	1.85618	4.35547	3.0246	4.79655	3.88544	4.03093	0	0	0	0	0	0	0	0	2.5634	2.26583	2.03728	1.74172	1.05116	1.48852	0	3.92005	2.09707	3.00589	0.959322	1.06659	2.26848	0	0	0.109798
m.z.191	CHEBI:65404	amomol A	Enone	Positive	0.673838	0	0.0436149	0.387128	0	0.497301	0.770186	0	0.674063	1.15432	0	0.0471932	0	0.195386	0	0.675069	0	0	0	0	0	0	0.105135	0	0	0	0.125088	0.692134	0	0	0	0	0	0	0.256685	0	0	0	0	0	0.550229	0	1.55553	3.00205	1.51289
m.z.205	CHEBI:85227	N-octadecanoyl-sn-glycero-3-phosphoethanolamine	ethanolamine	Positive	1.93631	2.17987	2.43122	2.27667	2.34316	2.02101	2.46854	0	0.76013	0.942618	0.728649	0.935737	0.788102	0.807813	0.21509	0.289243	0.174019	0	0	0.826435	0	1.13104	0.920066	0.782818	1.15874	0.883209	4.07652	0.7609	0.241253	0	0.356725	0	0	0	0.220952	1.63119	6.96825	0.796134	0.790681	0.732849	1.24508	0	3.34861	2.44847	2.87412
m.z.206	CHEBI:85253	N-(icosanoyl)ethanolamine	ethanolamine	Positive	0.577642	0	0.0748543	0	0.168153	0.40397	0.628463	0	0.511311	0.211652	0.450063	0.726177	1.25881	0.773629	0.602461	0.0948061	0.331848	0.146781	0.494919	0.725349	0	0.38943	0.124061	0.170816	0	0	0.731995	0.292326	0.714105	0	0.185765	0.213844	0.447884	0.350627	0.529134	2.68129	0.629335	0.859738	0.7235	0.414841	2.31425	3.14253	0.0379734	0	0
m.z.484	CHEBI:144175	Murolic acid	Fatty acid	Negative	0.719508	0.201786	1.09448	0.751111	0.66797	0.584395	0.538726	0.259453	0	0.792253	0.104763	0.698084	0.634634	0.806633	0.38635	1.16627	0.719304	0.441943	0.385492	0.443595	0.704713	0.367596	0.4082	0.937323	0	0.268186	0.719123	0.868299	0.560529	0.902831	0.566084	0.628462	0.392635	0.360616	0.631499	0.0883242	0	0.165584	0.0614683	0.162102	0.353829	0.314999	0.687997	1.49479	1.15633
m.z.201	CHEBI:76304	22-hydroxydocosanoate	Fatty acid	Positive	0	0	0.017137	3.4e-05	0	0.0160458	0	0	0	0	0	0	0	0	0	0.0231761	0	0.0136774	0	0	0.231074	0	0	0	0	0	0	0	0	0.074531	0	0.0386029	0	0	0.0700985	0	0	0	0	0	0	0	0	0	0
m.z.483	CHEBI:79011	(18R)-18-hydroxynonadecanoic acid	Fatty acid	Negative	0	0	0.598399	2.22235	1.99473	2.4966	2.1764	0.505921	0.0819131	0.152849	0.542156	1.08956	1.03397	1.65187	0	0.498576	2.94195	4.53188	2.4783	1.68175	3.72524	0	0	0	0	0	0	0	0	0	0.434033	4.01363	3.97828	3.51313	6.57297	0	1.15218	1.23512	1.48543	0.780489	1.08012	1.33339	0	0.537901	0.53581
m.z.204	CHEBI:79194	(2E)-21-hydroxyhenicos-2-enoic acid	Fatty acid	Positive	2.0076	1.06926	1.78279	1.19158	1.35231	2.86185	2.2372	0	1.1065	1.06896	1.26294	0.948338	0.995158	0.297424	0	0	0	0	0	0	0	0.863066	2.48704	1.08473	0	0	2.70834	0.841526	0	0	0	0	0	0	0	2.5735	2.48567	1.81493	1.97352	1.02459	0.585935	0	0.910047	0.91877	0.843638
m.z.481	CHEBI:84939	ω-hydroxy-15-methylpalmitic acid	Fatty acid	Negative	0	0	0.667026	2.30897	1.5947	3.51167	2.75884	0.260604	0.0765566	0	0.402238	1.26868	1.30884	1.65449	0	0.115492	0.863311	2.66208	0.317795	0.365787	2.7346	0	0	0	0	0	0	0	0	0	0.0744024	3.47409	4.33849	4.18006	7.54401	0	0.374153	0.497091	1.04688	1.09356	0.77634	0.695874	0	0	0.22862
m.z.482	CSID19028	Glycol palmitate	Fatty acid	Negative	0	0	0.734171	1.72243	1.06943	2.67544	1.86507	0.183133	0.0241855	0	0.161096	0.688343	0.646866	0.997894	0	0	0.662076	1.46692	0.282146	0.143789	1.35178	0	0	0	0	0	0	0	0	0	0	1.92489	1.62207	1.85444	2.89376	0	0.082106	0.0803979	0.0808536	0.351789	0.142904	0.0723181	0	0	0
m.z.485	CSID23148	Glycol stearate	Fatty acid	Negative	0.310766	0	1.66669	2.05684	3.7497	2.87135	2.31274	3.34672	0.446098	1.05056	2.05317	3.04135	3.0895	4.24908	5.0531	0.665377	6.18688	10.5356	8.25511	5.9258	10.2768	1.38291	0	0	0	0	0	0	0.878723	1.00396	2.39367	7.71369	5.23654	6.20952	9.2576	1.18498	4.21821	4.22253	5.40165	4.41005	4.02168	3.45831	0.165976	0.526819	0.611221
m.z.480	CSID390179	(S)-chaulmoogric acid	Fatty acid	Negative	0.278307	0.102528	0.264046	0.334546	0.157845	0.189157	0.245515	3.0068	0.564313	0.280197	1.14682	3.40995	0.486699	0.420993	4.06351	0.452123	0.240212	4.47864	0.14502	3.5678	0.862342	0	2.10155	0.24827	0.213303	1.18491	0.228293	1.21868	1.80142	0	1.26407	0.103579	2.80799	0.894752	0.34568	1.33378	0.958992	2.35936	2.57454	0.134065	0.314919	0.0506568	0.406653	0.500856	0.500433
m.z.478	CSID4444494	(11S)-11-hydroperoxylinoleic acid	Fatty acid	Negative	1.52696	0	6.30684	7.30321	5.05331	6.25404	1.30694	7.18194	0.257102	0.452856	0.560777	0.64248	0.200437	0.288767	4.25231	0.564344	2.75078	1.80958	2.06159	0.699022	1.50106	1.13668	0	0	0	0	0	0	10.7113	0.718281	3.38145	0.653604	1.62788	1.10212	1.17944	3.21567	0.378598	0.916285	0.924307	1.79696	0.905496	0.569065	4.95003	0	0.171907
m.z.488	CSID4446042	18-hydroxystearic acid	Fatty acid	Negative	6.52744	3.65958	8.08547	8.28947	6.366	7.52746	6.10271	3.00366	1.55529	7.0908	2.0528	6.34389	4.79559	6.83595	3.48523	11.0429	7.36447	4.24456	5.14539	3.67973	5.33521	4.30115	5.94624	7.04339	2.7404	3.71855	5.84947	6.23229	4.71145	6.51817	6.62099	5.75536	3.66111	3.461	5.54986	1.01393	1.19384	1.88228	1.43902	2.57684	3.40208	3.33312	6.59331	11.3841	9.60771
m.z.486	CSID4475219	Coronaric acid	Fatty acid	Negative	0.781234	0.469252	1.07502	1.66617	1.1762	2.47406	1.22919	2.54866	0.252106	0.32686	0.171962	1.06034	0.503917	0.749893	2.56451	1.19973	0.778165	0.485651	1.36911	0.417687	0.826244	2.24206	0.683382	0.623706	0.0396106	0	0.26292	0	1.20967	0.301487	0.616859	0.0931736	0.462439	0.48538	0.570563	1.0085	0.222782	0.250853	0.273395	0.495886	0.549937	0.470854	2.42041	0.647949	0.74012
m.z.487	CSID960	Palmitic Acid	Fatty acid	Negative	2.91689	0	4.27922	5.24079	3.47851	6.72307	4.55607	1.40597	0.223611	2.76825	2.73507	3.19569	3.46984	5.75541	1.03156	0.473973	3.03859	3.49069	2.29824	3.47374	6.46616	0.547373	0.108363	0	0	0	0.767365	0.183043	3.95255	0.364221	2.23646	6.35565	5.39521	6.33287	7.59131	0.499145	3.2633	2.81387	4.38687	5.95592	3.63721	4.58484	0.55278	0.239	0.833757
m.z.218	HMDB29804	Momordol	Fatty acid	Positive	1.24308	0.959598	0.648394	0.714777	0.710826	0.801354	0.880056	0	1.07169	1.1925	0.154394	0.198724	1.03285	0.726295	0.41325	1.36054	0.781364	0	0.460828	0	0	1.73583	0.764971	1.71592	0.39463	1.3793	1.42991	2.13935	0.662968	0.931367	1.50749	0.310285	0.17523	0	0.423275	0	0	0	0.104386	0.0795681	0.723772	0.820602	1.3311	1.84689	1.55194
m.z.220	HMDB31042	Avocadene	Fatty acid	Positive	0.470041	0.236759	0	0	0	0	0	0	1.35293	0.424605	0.496014	0.687097	0.355869	0.0393693	0	0	0	0	0	0	0	0.652315	1.01774	0.072183	0	0	0.135996	0.292782	0.126183	0	0	0	0	0	0	2.18564	0.748404	0.0964957	0.188992	0.151096	0.10934	0	0.338094	0.0476714	0
m.z.28	HMDB35939	Squamone	Fatty acid	Positive	24.7354	28.4333	33.3624	26.658	30.096	22.9074	23.4335	23.5538	24.3578	27.2608	28.2698	27.6417	23.2662	21.7763	29.8008	11.6771	32.2392	16.6849	29.3006	18.8264	0.271975	29.0363	28.1429	24.152	28.0738	23.6133	26.1918	17.8614	28.0234	20.0614	32.5728	11.4877	22.7808	25.2365	15.6574	34.5651	30.9047	28.1134	27.1069	30.6889	25.2189	25.4766	23.6469	21.4671	35.9258
m.z.233	HMDB36568	Persenone A	Fatty acid	Positive	1.1794	1.1299	1.1513	1.23768	1.06849	1.08163	1.56702	0	0.353707	0.684136	0.111544	0	0.145516	0.29695	0	0.131856	0	0	0	0	0	0.188647	0.22342	0.406552	0.159865	0	0.877365	0.302496	0	0	0	0	0	0	0	0	0	0	0	0	0.247783	0	1.73016	1.9915	1.54075
m.z.479	HMDB41360	Prenyl arabinosyl-(1->6)-glucoside	Fatty acid	Negative	0	0	2.87547	3.50163	1.88831	3.12282	1.68505	1.78146	1.0332	2.74146	2.44461	2.41787	3.41956	3.0502	0	0.63673	3.08453	2.9929	0.64779	0.931474	2.15025	0	0	0	0	0.129979	0	0	0	1.74551	2.34452	3.18453	2.80162	2.36214	2.32589	0	2.93563	2.13758	2.65374	0.830112	1.07898	1.5232	0	0.496265	0.804437
m.z.180	CHEBI:36099	Neoflavan	Flv	Positive	0	0	0	0	0	0	0	0	0	0	0	0	0	0	0	0.00407113	0	0.0676204	0	0	0.111409	0	0	0	0	0	0	0	0	0.00427198	0	0.00866493	0	0	0.00432619	0	0	0	0	0	0	0	0	0	0
m.z.199	CHEBI:70652	7-hydroxy-5-methoxy-6,8-dimethylisoflavone	Flv	Positive	4.06548	0	0	0.747689	1.03671	11.091	3.24791	2.15699	0	0.0607467	0.0422564	0.0524506	0	0.116805	3.36687	0	0.244024	0	0	0	0	1.28193	0	0	0	0	0	0	6.01792	0	0	0.165291	0.341751	0.439132	0	20.1925	0.865524	2.2774	2.55132	0.208969	0.247726	0	1.35621	0.0911382	0
m.z.212	CSID22912905	Tricoumaroyl spermidine	Flv	Positive	27.9331	0	0	0	0	0	0	33.9926	0	0	0	0	0	0	46.4639	0	0	0	0	0	0	27.9216	0	0	0	0	0	0	61.6859	0	0	0	0	0	0	71.2417	0	0	0	0	0	0	24.3192	0	0
m.z.491	CSID4444112	Quercitrin	Flv	Negative	12.6908	3.98778	0.0736093	0.0948391	0.0448188	3.0777	2.95845	29.886	32.3092	40.9781	7.64795	18.2051	32.8191	14.8834	33.6712	6.71612	9.88336	14.5298	4.41593	7.83852	13.82	5.93536	1.94041	4.68799	4.97469	11.0602	4.48661	0.157438	90.1028	26.8655	21.8765	26.5428	24.8103	35.2556	21.0228	35.072	26.6714	16.9434	40.1245	16.8667	23.8813	22.1865	12.8239	0.12598	0
m.z.489	HMDB39507	Kaempferol 3-xylosylglucoside	Flv	Negative	4.49404	0	0	0	0	0.689563	2.82461	27.079	1.85581	0.336168	0	0.266129	1.21075	1.37487	57.2368	0	0	0	0.0383925	0	1.09013	18.3189	0	0	0	0.101805	0.122468	0	40.5517	0.127522	0	0.112034	0.320962	0.894657	1.12143	43.9897	0.153736	0.445273	0	0	0.73843	1.68646	2.04434	0	0
m.z.490	HMDB40542	Kaempferol 3-O-α-L-rhamnofuranoside	Flv	Negative	36.1203	0.318182	0	0.0828925	0.0503199	1.00773	0.843597	12.809	0	0	0.0614724	0.148157	0.0413869	0.991413	32.129	0	0	0.0544436	0	0	0.459109	2.36731	0	0	0	0	0	0	90.8529	0.409543	0	0	0.178732	0.323378	0.147122	18.0609	0.122148	0	0.320612	0.0669002	0.866017	2.66042	9.42532	0	0
m.z.239	HMDB41592	Coumaric acid	Flv	Positive	2.22612	0	0	0	0	0	0.158824	5.08805	0	0	0	0	0	0	2.21251	0	0	0	0	0	0	2.28152	0	0	0	0	0	0	6.57697	0	0	0	0	0	0	11.5749	0	0	0	0	0.082162	0	2.63443	0	0
m.z.213	CSID30790881	(1''S,2''R,3a'S,3a''S,5'R,5''S,5'''S,6a'S,6a''R,9a''S,9b''S,14a''S,17a''S,19''R,19a''R,19b''S)-4',5'',5''',19'',19b''-Pentahydroxy-1'',3',4',5,5,5''',9a'',17a'',19a''-nonamethyl-3''',3a',3a'',4,4',4''_x000D_ ',4b'',5,5'',5''',6',6'',6''',6a',6a'',7'',9'',9a'',9b'',10'',12a'',13'',14'',14a'',15'',17'',17a'',17b'',18'',19'',19a'',19b''-dotriacontahydro-3H,3'H-trispiro[furan-2,2'-cyclopenta[b]furan-…	Furan-L	Positive	5.08482	0	0.955972	0	6.92689	1.11245	19.1584	3.3025	20.4368	8.45805	5.4691	26.8625	2.98371	11.5212	6.82512	11.9939	4.11969	12.2761	4.25715	6.21467	0	3.8683	0.739391	9.16843	5.61806	6.7666	16.1567	4.23209	11.774	0.643083	16.9926	2.73941	15.9105	4.44701	7.27909	6.52584	1.71615	0	12.4354	2.67339	0.136486	3.86153	0	0	0
m.z.235	HMDB38105	Isolinderanolide	Furan-L	Positive	0.0745285	0.40157	1.25954	1.06374	1.27051	0.251757	0.0880421	0	0.488624	0	0.372612	0.531252	0.384768	0	0	0.18825	0.699886	0.251226	0.576655	0.27463	0	0	0	0	0	0.437489	0	0	0	0.378695	1.321	0.335815	0.692393	0.7039	0.270598	0	0.350484	0	0	0.340827	0.632307	0.810009	0.28362	0.914836	0.89715
m.z.500	CHEBI:139416	3-(hexopyranosyloxy)-2-hydroxypropyl (9Z,12Z,15Z)-octadeca-9,12,15-trienoate	Glycerolipid	Negative	1.34832	1.58146	1.70039	0.960456	1.40569	0.990281	1.77779	1.93196	1.59689	1.46861	1.31694	1.95982	2.17229	1.40234	1.32191	2.44885	1.58499	1.36253	3.37616	2.64906	1.59843	2.09033	2.15086	2.09857	1.95291	2.62229	2.74038	3.84788	0.914061	2.50258	1.32849	2.05591	1.24748	1.42703	1.86982	1.05226	2.38989	1.65074	2.29143	2.03765	1.67587	1.76394	1.38201	2.13521	2.42194
m.z.492	CHEBI:52645	1-O-[(E)-hexadecen-1-yl]-sn-glycerol	Glycerolipid	Negative	0	0	0.872429	2.29134	2.46458	2.83304	2.85897	0.279626	0.138284	0.0437496	0.356661	1.03315	1.39373	2.25853	0	0.15128	2.01904	5.85573	1.24848	1.12422	4.23696	0	0	0	0	0	0	0	0	0	0.351542	4.6142	4.3278	4.72738	8.66501	0	1.28462	1.39406	2.39811	1.60934	1.41086	1.54491	0	0.324311	0.871349
m.z.498	CSID24784752	18:2-16:0-DGDG	Glycerolipid	Negative	45.6053	58.6659	54.2479	21.8285	34.1656	12.2155	8.77621	0.797662	0	0.166809	0	2.82755	0.333771	0.191379	3.17333	0.475367	0.165071	0.46355	0.434753	2.70282	0.471666	6.92774	13.6604	4.8165	14.6165	6.72426	5.48624	7.12374	0.852463	0.0735614	0.638244	0.0894603	0.112714	0	0.634217	0.378573	0.222495	0.168433	0	0	0	0.247597	30.8345	39.6593	71.1247
m.z.494	CSID24785443	3-(Hexopyranosyloxy)-2-(palmitoyloxy)propyl (9E,12E,15E)-9,12,15-octadecatrienoate	Glycerolipid	Negative	8.04582	11.7223	3.56162	2.99549	0.858518	7.30617	0.271199	21.0147	10.7684	14.2957	2.51039	4.07497	2.10576	0.259987	30.126	15.6678	3.72624	1.11168	5.26001	2.91926	8.18002	0.559308	7.57878	0.29008	1.3152	6.88999	6.13681	0	17.3412	23.5814	10.4538	3.12137	10.7434	20.5011	2.16554	15.1276	33.4902	19.5651	29.1473	19.4787	39.654	14.2463	4.2912	5.34205	2.947
m.z.501	CSID58145803	1,2-di-(9Z,12Z-octadecadienoyl)-3-(β-D-galactosyl)-sn-glycerol	Glycerolipid	Negative	4.02754	6.07384	17.0852	9.03342	12.0386	11.7739	8.81251	26.0399	10.9901	15.2932	14.6781	18.9506	20.8006	12.1217	26.9832	28.6418	37.8397	34.8791	15.2023	13.7038	23.3417	18.7902	20.122	14.7225	26.5939	30.8057	26.7596	9.23657	25.6367	27.0625	28.5992	31.2248	34.2789	30.416	23.4253	10.9977	28.8396	47.016	35.0076	51.0669	48.9691	37.2264	2.9526	7.24725	10.2927
m.z.499	CSID58829703	(2S)-3-(β-D-Galactopyranosyloxy)-2-[(9Z,12Z)-9,12-octadecadienoyloxy]propyl (9Z,12Z,15Z)-9,12,15-octadecatrienoate	Glycerolipid	Negative	18.6896	40.0788	22.7524	12.3895	18.7515	15.5746	11.3867	51.0699	19.2353	18.9235	14.2161	14.9825	18.9766	8.04917	70.2235	60.7476	33.7818	33.3818	51.0268	51.2752	30.1478	64.3391	63.6076	36.6329	47.6307	54.8108	61.1426	30.8014	67.7256	50.669	25.49	29.4043	23.6543	23.5319	17.0771	47.9129	32.3063	37.1797	31.5281	45.2209	38.1171	29.0294	22.4338	26.7478	21.9507
m.z.497	CSID58829708	(2S)-3-{[6-O-(β-D-Galactopyranosyl)-β-D-galactopyranosyl]oxy}-1,2-propanediyl (9Z,12Z,15Z,9'Z,12'Z,15'Z)bis(-9,12,15-octadecatrienoate)	Glycerolipid	Negative	106.909	174.685	178.766	133.253	167.461	157.036	159.36	231.742	183.934	164.973	155.353	205.412	247.021	181.571	185.457	248.081	158.341	131.557	327.379	371.552	269.544	208.744	268.93	200.502	249.141	297.679	379.414	303.271	150.697	247.371	172.534	187.826	169.236	192.263	170.346	122.543	300.209	232.385	235.885	263.494	230.132	227.825	106.914	193.835	192.768
m.z.502	CSID58829712	(2S)-3-{[6-O-(β-D-Galactopyranosyl)-β-D-galactopyranosyl]oxy}-2-(palmitoyloxy)propyl (9Z,12Z,15Z)-9,12,15-octadecatrienoate	Glycerolipid	Negative	18.4919	49.8315	51.3483	27.4831	43.2935	41.4057	44.159	94.8844	52.4342	46.342	35.7623	57.8814	133.926	51.9833	60.9332	108.086	64.5796	66.5959	138.684	253.401	143.594	55.2686	87.6698	45.4843	77.0141	93.7401	184.045	95.8811	63.2901	111.831	66.1984	83.8225	110.835	140.892	82.7959	44.333	121.983	130.458	104.213	164.621	172.352	128.249	15.9236	32.5472	32.7899
m.z.493	HMDB07070	DG(15:0/16:1(9Z)/0:0)	Glycerolipid	Negative	1.06995	0.919088	1.25286	0.781757	0.99192	0.927196	0.38723	0.839871	0.277555	0.826381	0.594917	1.32528	0.950772	1.34463	0.622696	1.56889	0.837047	0.493918	0.634177	0.568659	0.805694	0.690221	0.888614	1.55117	1.05476	1.431	1.66102	1.19864	0.754499	0.402508	0.700071	0.501613	0.358714	0.389933	0.472549	0.337727	0.260774	0.37282	0.150137	0.779342	0.530488	0.557518	1.13286	1.69131	1.63416
m.z.80	HMDB07849	LPA(0:0/16:0)	Glycerolipid	Positive	5.88171	7.77214	7.64306	6.41195	7.91168	3.69837	5.85335	1.16638	3.76458	5.65231	2.30945	6.18001	3.73149	5.55398	1.80834	2.04326	4.66134	3.60875	2.20716	1.43767	0	5.6247	3.15207	7.57405	6.62066	5.307	5.18893	5.27088	1.75873	1.90972	4.95194	1.79624	1.74501	1.27401	1.59191	1.19298	0.671929	0.583095	0.817531	1.93752	2.34116	2.44147	7.87113	6.51838	8.4525
m.z.216	HMDB08205	PC(18:3(9Z,12Z,15Z)/18:3(6Z,9Z,12Z))	Glycerolipid	Positive	23.3552	8.08664	0.326784	0.808903	0.708122	1.40147	0.104498	18.3802	8.19127	1.87499	1.25484	1.49643	0	0	24.8122	0.564358	0	0	0	0.935906	0	26.2074	6.68718	1.37941	1.99348	0	1.45621	2.93706	47.6357	0	0	0	0	0	0	235.713	1.97891	0.0841425	1.05047	0.493395	0.341357	0	34.6215	1.77136	2.19662
m.z.4	HMDB11127	1,2-Di-(9Z,12Z,15Z-octadecatrienoyl)-3-(Galactosyl-α-1-6-Galactosyl-β-1)-glycerol	Glycerolipid	Positive	36.4797	60.3825	73.6823	61.7589	75.3427	64.6142	66.518	64.964	84.762	69.517	65.7513	77.1079	81.2878	72.0185	44.2222	43.1567	72.7433	41.7995	108.821	112.157	0	66.1109	63.1291	60.4429	33.2524	69.4081	60.9779	64.9224	46.2395	40.1316	85.4731	36.8433	75.2163	98.264	47.512	50.3648	103.146	87.3129	71.9896	67.7715	82.8438	105.131	43.0937	53.0208	62.5399
m.z.169	HMDB11535	MG(0:0/18:0/0:0)	Glycerolipid	Positive	2.32151	1.11966	1.10852	1.80105	1.11764	1.9524	2.35431	0	1.59146	2.28152	0.144462	1.37727	0.251081	0.950644	0.631882	1.20647	0.23909	0	0.257732	0.677556	0	0.592146	1.42381	1.02938	0.210007	0.328024	1.92066	1.26582	0.490541	0.300124	0.852914	0	0.257991	0.261883	0.305871	0.101357	0	0.0759833	0.50692	0.114774	0.876648	0.368674	3.17687	4.61465	2.98403
m.z.495	HMDB11563	MG(15:0/0:0/0:0)	Glycerolipid	Negative	5.09089	5.79527	6.95549	5.0387	4.22502	4.74238	4.94122	6.36537	12.7304	6.74902	11.9211	6.94032	6.19963	5.8142	4.52554	6.51672	6.75522	5.64953	3.99043	3.8889	3.21475	5.91608	8.5625	5.98087	6.13397	4.77588	4.7017	6.7276	4.20021	4.25824	5.12252	3.41996	4.12459	3.21312	3.79131	5.26104	6.90351	6.28801	5.43744	9.57901	5.9115	4.56211	4.77892	4.48017	5.95065
m.z.496	HMDB41093	Gingerglycolipid A	Glycerolipid	Negative	2.18442	3.07105	3.45791	3.16651	3.16508	3.22817	2.66394	4.2003	2.63061	4.41236	1.74186	3.63775	6.16459	3.76918	3.85828	5.81993	2.69513	2.97624	8.25111	10.5918	5.0746	3.65576	5.04475	4.22885	6.5866	7.2231	7.475	6.22175	2.99961	6.07424	3.21781	3.96665	4.05401	3.42321	4.25167	2.7361	7.86205	4.81311	5.72051	4.18051	5.31607	6.15088	2.34948	4.31608	4.14498
m.z.118	HMDB41511	Glycerol 2-(9Z,12Z-octadecadienoate) 1-hexadecanoate 3-O-[α-D-galactopyranosyl-(1->6)-β-D-galactopyranoside]	Glycerolipid	Positive	17.7204	23.7556	26.9404	14.7303	17.4751	10.6589	9.16022	0	0.0546774	0	0	0	0.145188	0	0	0	0	0	0	0	0	3.46573	4.28262	0.663602	2.1393	1.71832	3.02792	2.73071	0	0	0	0	0	0	0	0	0	0	0	0	0	0	15.0291	12.3165	15.6944
m.z.147	CHEBI:62570	2-O-α-L-rhamnosyl-α-L-rhamnosyl-3-hydroxydecanoyl-3-hydroxydecanoic acid	Glycolipid	Positive	0	0	4.84533	4.92754	3.68885	3.16429	3.71748	2.60902	2.02018	4.19899	3.13212	2.51332	3.85767	5.49597	0	0	4.60877	1.66897	1.00087	2.49927	0	0	0	0	0	0	0	0	0	2.27438	3.1014	2.22045	3.19987	2.81487	0.87386	0	2.39375	2.56457	1.76709	0.542926	1.12959	1.43155	0	0.608201	2.34068
m.z.503	CHEBI:84041	2-O-palmitoyl-α,α-trehalose	Glycolipid	Negative	0	0	0.799093	1.01691	0.459142	0.751482	0.310206	2.48022	1.20499	3.08426	2.26389	2.98387	3.39706	3.37701	0	0.215094	0.791506	0.584092	0.841088	0.560656	1.30803	0	0	0	0	0	0	0	0	0.238205	0.382576	0.234327	0.335096	0.150512	0.259021	0	1.70986	1.47411	1.73186	1.21451	1.06404	1.6113	0	0	0
m.z.505	CHEBI:84512	1-stearoyl-2-(8Z,11Z,14Z-icosatrienoyl)-sn-glycero-3-phosphoserine	GPL	Negative	0	3.8334	0	1.22071	0.112029	0.1477	0	11.2689	11.7765	10.0235	2.70423	1.36025	0.755445	0	14.5247	12.1221	1.08873	0.846776	0	0.0422096	0	1.10757	9.43124	0.188143	0	0.424674	0.143766	0	6.41126	16.1124	1.58557	1.60413	9.25211	6.90337	0	15.6306	9.23069	5.24163	10.5667	12.0121	34.7576	0.764203	0.268683	2.80935	0
m.z.506	CSID24808247	3-{[(2,3-Dihydroxypropoxy)(hydroxy)phosphoryl]oxy}-2-(palmitoyloxy)propyl (9E,12E)-9,12-octadecadienoate	GPL	Negative	16.9861	27.1443	21.9737	15.6933	21.7431	17.7692	10.435	31.7454	28.9595	23.3063	16.8385	20.8646	22.9768	5.38879	13.4119	57.0649	25.4557	13.3006	37.8751	55.004	30.6528	17.1742	31.3697	12.9544	15.2828	18.1012	22.8356	6.57815	18.4038	45.2415	33.3887	20.2966	12.4807	14.7156	16.5359	11.262	45.6211	27.8404	24.275	21.8743	16.6931	18.0609	20.0921	25.5012	35.3286
m.z.507	HMDB09088	PE(18:2(9Z,12Z)/16:0)	GPL	Negative	0	4.25719	0	2.74971	0	0	0	0	0	8.9685	0	6.17019	3.76546	0	0.550965	0	0.187213	0.827	2.78709	3.83792	0.233893	0	1.19271	2.65401	0	0	0	16.3777	0	0	0	0	0	0	1.81651	0	1.8111	0	0	1.65542	0	0.0961703	0	0	0
m.z.504	HMDB10381	LysoPC(15:0)	GPL	Negative	0.393409	0.174925	0.109739	0.196408	0.789795	1.75974	5.04433	0.956348	1.96474	0.540684	0.702274	1.9325	12.2551	4.34843	1.11366	1.11418	0.436491	0.370909	1.88503	7.65536	5.03615	1.34108	0.657703	0.103418	0.565093	0.696238	0.885753	0.0357891	2.65211	1.2981	0.735144	0.115655	3.28207	4.39915	2.46949	2.70749	0.620116	1.28775	1.15267	3.88626	11.1929	17.0787	0.549655	0	0
m.z.142	HMDB32797	Jasmonic acid	Hrm	Positive	2.85219	2.81035	2.59	0.871258	2.47223	0.125986	0.907439	3.40328	5.8825	5.43162	1.8794	11.6045	3.54252	0	2.3241	3.32559	1.04794	1.19456	0.300358	1.44308	0	1.57651	2.28103	3.82118	2.9515	2.82494	2.88884	3.41708	1.64893	1.93439	1.224	0.169953	1.64049	0.427953	1.53842	2.96543	0.560418	3.6189	2.16302	1.16136	2.34877	1.89874	4.52711	5.54478	4.64719
m.z.225	HMDB33637	Fistulosin	Indoles	Positive	3.75411	8.62156	5.87772	1.92394	5.25273	0	0.977412	0	0.965242	0.177158	1.15676	0.14103	2.73647	0	0	0	0.335533	1.42171	0	0	0	2.82602	0	5.61526	1.71359	1.07891	4.82467	0.103092	0	0	0.894265	0	0	0	0	0.112196	0	0	0.0507095	0.780089	0	0.164787	5.96464	0.187408	4.30871
m.z.38	CHEBI:84172	4-hydroxy-6-(2-oxononadecyl)pyran-2-one	Ketone	Positive	47.6483	49.7864	48.7122	47.9482	46.1415	39.3569	48.3527	0.339545	29.5251	43.6949	14.1347	29.9951	22.0064	35.007	6.77193	25.9415	25.383	12.9608	11.9038	6.3401	0	30.8974	22.8444	40.9062	29.3886	27.6534	43.862	33.9544	25.4756	16.6721	29.1681	10.26	12.3392	11.3775	18.4096	3.24589	1.22435	1.08374	5.79565	12.4353	24.1014	19.8513	61.2982	63.6845	69.0156
m.z.164	HMDB36685	2,2,6,7-Tetramethylbicyclo[4.3.0]nona-1(9),4-dien-8-one	Ketone	Positive	2.78656	1.22449	1.03083	1.09687	1.21308	2.41384	3.7525	0	2.53866	2.5629	1.25616	1.85426	1.53741	1.84927	0.135772	0.292367	0.170929	0	0.205479	0	0	1.56854	1.66038	3.43712	2.74999	0.593807	4.63551	2.03154	0.161286	0	0.198786	0	0	0	0.154764	1.14769	0.174943	0.714533	0.699484	0.897673	0.337079	0	1.51111	1.50983	1.48252
m.z.115	HMDB40637	4-Hydroxy-6-methyl-3-(1-oxobutyl)-2H-pyran-2-one	Ketone	Positive	0.785648	0.986866	0.689531	0.702722	0.612491	0.630933	0.91028	0.489693	0.560236	1.68086	0.537297	1.64213	0.579557	1.49709	0.608059	0.342198	1.1143	0.460482	0.730243	0.5446	0	0.772214	0.74496	1.32969	1.38622	1.36462	1.11782	1.36839	0.458906	0.284341	0.724248	0.2208	0.295455	0.16413	0.112977	0.131896	0.104693	0.0767845	0.389986	0.105853	0.260209	0.367264	0.93176	1.13468	1.00759
m.z.70	HMDB30867	Dihydro-5-(2-octenyl)-2(3H)-furanone	Lactones	Positive	63.7403	114.08	114.174	58.6293	118.464	17.306	41.9516	2.94692	32.1793	16.0643	35.868	27.874	37.1155	12.0576	15.1931	8.33362	29.2811	35.2651	3.71102	15.118	0	44.0324	17.39	69.0206	39.3933	35.5042	72.1026	12.2428	11.9914	3.16355	35.6212	2.67018	12.6507	2.99836	4.36626	6.49616	3.27974	2.13687	12.7364	35.1122	6.97972	17.5415	81.7092	26.8306	88.7618
m.z.223	HMDB33017	11-Hydroxyyangonin	Lactones	Positive	1.58172	0	0	0	0	0	0	1.0246	0	0	0	0	0	0	1.15203	0	0	0	0	0	0	1.02119	0	0	0	0	0	0	2.87445	0	0	0	0	0	0	5.72856	0	0	0	0	0	0	1.42164	0	0
m.z.219	HMDB30826	2-(4-Allyl-2,6-dimethoxyphenoxy)-1-(3,4-methylenedioxyphenyl)-1-propanol	Lignans	Positive	2.23125	0.905618	0.886604	0.717797	0.98851	1.09447	2.19111	0	1.68794	1.69593	1.06244	0	1.24384	1.82227	0	0	0	0	0	0	0	1.45591	0.70926	3.69401	0.845203	0	3.79952	0.811142	0	0	0	0	0	0	0	0	0	0	0	0.915351	0.0993938	0	1.06934	0.660421	0.66355
m.z.512	CSID30791157	Parsonsine	MCR	Negative	2.00631	0.76652	1.18609	0.810521	0.604982	0.687341	0.329506	0.682025	0.261655	0.705697	0.403687	0.229587	0.280073	0	0.234438	0.370526	0	0.4637	0	0.699553	0	0.940116	2.06806	0.245214	1.49656	0.241509	0.163451	1.46901	0.474621	0.734641	0	0	0.0478033	0	0.266238	0.504254	0.729588	0.342553	0.702053	0.178234	0	0.188471	0.772069	0.711814	1.7193
m.z.519	CSID10774919	4-Formyl-3,5,5-trimethyl-3-cyclohexen-1-yl hexopyranoside	NA	Negative	0	0	0	0	0	0	0.175187	0	0.292261	0.0900525	0.0596815	0.293283	0.500277	0.203892	0.684763	0.392393	0.904709	3.63568	0.117143	0	2.33111	0	0	0	0	0	0	0	0.354417	1.50789	2.06833	13.0514	21.8841	22.3344	20.1413	0.272476	9.00791	6.57497	7.66072	2.8478	1.17421	1.65592	0.0875	1.12043	0.903756
m.z.515	CHEBI:53469	α-L-Fucp-(1→3)-[α-D-Manp-(1→6)-[β-D-Xylp-(1→2)]-β-D-Manp-(1→4)-β-D-GlcpNAc-(1→4)]-D-GlcpNAc	OOX	Negative	0	0	0	0	0	0.974227	2.40403	0	1.57562	0	0	0	2.79004	2.53075	0	0	0	0	0	0.102838	4.14325	0	0	0	0	1.04107	2.76846	0	0	0	0	0	1.82783	14.2746	2.70823	0.149593	0	0.756754	0	0	3.30007	4.73159	0	0	0
m.z.517	CSID10246715	Quinic acid	OOX	Negative	1.64484	0.389197	0.621728	0.303465	0.833473	3.38426	5.60032	3.2523	18.7981	3.67171	2.75405	3.63341	4.74173	5.94659	3.11653	3.42677	2.02675	1.86958	2.62366	0.239414	5.77684	0.791973	1.54972	1.02167	0.396888	15.8482	21.7267	1.39123	2.96864	2.9352	1.21102	1.549	2.46141	2.77386	1.65864	6.34152	3.43327	14.607	2.35507	2.01234	3.13729	2.27643	0.999659	3.06645	3.48964
m.z.516	CSID731	Glyceraldehyde	OOX	Negative	0.0520113	0.0367686	0.129133	0.111251	0.390495	0.557343	0.840772	0.10095	0.725386	0.126145	0.108676	0.491997	0.77447	0.874095	0.105612	0	0.0941706	0.0668302	0	0.447486	1.71514	0	0	0	0.130484	1.11293	1.89335	0.132128	0.412197	0	0	0.166879	1.24142	2.0908	0.927224	0.422177	0.507568	0.626678	0.0577623	0.268445	0.737415	0.906814	0.0248384	0.392842	0.123528
m.z.521	CSID16216	387122	Phenolic	Negative	2.16094	1.73386	1.87633	1.44748	1.60887	1.21859	0.651108	2.92445	1.34614	4.17936	1.80751	2.53286	2.03616	2.15929	3.79706	4.38683	3.10918	2.06443	1.76033	1.62437	1.94441	3.34714	3.27071	3.6857	1.75392	3.84204	3.66375	3.30659	4.27286	5.81736	2.5035	3.11644	2.61746	1.88947	2.42703	3.289	4.64659	2.79841	3.18683	5.26271	2.94955	2.6815	2.58004	2.75827	4.0202
m.z.18	HMDB32012	4-Hydroxy-3-methoxybenzenemethanol	Phenolic	Positive	0	0.421097	55.7521	59.0926	49.5444	63.3158	66.3651	36.7293	34.6996	58.8621	88.1845	89.8084	52.031	104.487	0	2.07124	88.1713	42.8365	88.7532	80.7014	0.000357785	0	0.0288715	0	0	0	0	0	0	11.6878	49.7757	40.2553	70.292	70.0598	36.316	0.0431255	47.5969	63.2247	85.1314	60.8784	48.2332	45.3543	0	10.4936	24.86
m.z.237	HMDB38530	5-Heptadecyl-1,3-benzenediol	Phenolic	Positive	0.493613	0.753419	0.752618	0.597757	0.773829	0.427747	0.282538	1.2135	0.75794	0.921282	0.732576	0.910947	0.209024	0.102209	0.753043	0.394183	0.915359	0.346338	0.880852	0.496576	0	0.733046	0.466046	1.03587	0.335979	0.627198	0.411016	1.08078	0.624546	0.63629	0.967271	0.253835	0.547816	0.599956	0.490303	0.70775	0.475531	1.03653	0.238639	0.612955	0.547235	0.472613	0.575106	0.613249	0.499212
m.z.203	CHEBI:77787	1-O-palmityl-2-desoxy-2-amino-sn-glycero-3-phosphate	Phospholipid	Positive	0.0545114	0.267329	1.77342	1.57617	0.868632	1.31018	0.7456	0	1.06504	2.89811	5.14365	2.12303	0.719918	2.08559	0	0	1.05739	0.154704	0.544511	0.457246	0	0	0.0359115	0	0	0	0.0623673	0	0	0	0.16641	0	0	0	0	0	1.2218	0.855887	0.647239	1.00437	0.610883	0.257885	0.142171	0	0.171848
m.z.176	CHEBI:120760	2-(3,4-dimethoxyphenyl)-1-(2,4,6-trihydroxyphenyl)ethanone	PHPR	Positive	4.67935	0	0	0	0	0.00257392	0	3.6617	0	0	0	0	0	0	2.46323	0	0	0	0	0	0	4.03081	0	0	0	0	0	0	7.19239	0	0	0	0	0	0	22.18	0.00572232	0	0	0	0.0248987	0	6.59712	0	0
m.z.523	HMDB39761	1,1'-[1,13-Tridecanediylbis(oxy)]bisbenzene	PHST	Negative	106.709	123.525	104.315	74.7616	99.0809	71.3522	45.5443	160.802	88.7081	149.328	116.926	144.225	110.606	105.752	178.547	188.148	163.19	107.277	107.34	76.483	105.823	175.343	179.636	164.092	104.232	171.293	179.807	164.473	173.447	211.95	134.973	162.35	125.127	107.265	117.856	139.241	188.227	137.418	150.294	244.891	142.15	120.566	111.208	138.232	185.047
m.z.526	CSID29368149	2-Acetamido-2-deoxy-3-O-β-D-galactopyranosyl-1-O-{hydroxy[(hydroxy{[(2Z,6Z,10Z,14Z,18Z,22Z,26Z,30Z,34E,38E)-3,7,11,15,19,23,27,31,35,39,43-undecamethyl-2,6,10,14,18,22,26,30,34,38,42-tetratetracont_x000D_ aundecaen-1-yl]oxy}phosphoryl)oxy]phosphoryl}-α-D-glucopyranose	PPR	Negative	0	0	5.06111	6.3177	6.56129	7.82644	2.89627	0	0	1.58166	1.77708	0.946548	0.816385	3.42072	0	1.26109	10.794	7.58695	3.01604	4.37969	4.53488	0	0	0	0	0	0	0	0	0.568548	3.85792	5.75295	5.43592	4.60596	7.64062	0	3.00473	2.95396	6.55184	2.41812	3.03946	2.75621	0	0	0.436658
m.z.528	CSID135703	Sapacitabine	PRM-L	Negative	2.6547	2.39747	1.49228	1.43982	1.37102	0.777089	0.793389	0	0	1.88485	0	0.87336	0.810138	1.31733	0	2.72455	0.506962	0.114646	0.318423	0	0.49288	0.975851	0.45703	2.90964	0.750635	1.67095	0.919907	1.5958	0.362757	1.01888	0.900018	0.253682	0	0.184781	0.507455	0	0	0	0	0.32914	0.499066	0.528259	2.977	3.55527	4.79419
m.z.529	CSID24784783	N-(4-{[(2-Amino-4-oxo-1,4,5,6,7,8-hexahydro-6-pteridinyl)methyl]amino}benzoyl)-gamma-glutamyl-gamma-glutamylglutamic acid	PTD	Negative	5.06773	1.90256	1.94428	1.51851	1.88398	0.826571	0.969996	0	0	3.21575	0	0.505505	1.67284	1.58132	0	2.67898	1.00189	1.67378	0.286273	0	0.588936	2.29952	0.38836	3.66044	1.57025	1.16286	0.803752	2.21145	1.02412	2.02308	0.987635	0.332358	0.0639208	0.215412	0.993221	0	0	0	0	0.493296	0.0934601	0.995169	3.53583	2.1615	3.93031
m.z.193	CHEBI:67416	cryptocaryol A	Pyranones	Positive	0.374967	0	0	0.238505	0	0.348996	0.46964	0	0.434312	0.530458	0	0.0726613	0	0.123586	0	0.169529	0	0	0	0	0	0	0.0923136	0	0	0	0.0832228	0.435031	0	0	0	0	0	0	0	0	0	0.331519	0	0.190217	0.6991	0	0.694155	1.43568	0.759033
m.z.194	CHEBI:67420	Cryptocaryol E	Pyranones	Positive	25.6538	0	0	0.62887	0	0.587559	0.752828	2.67377	0.250216	0.524995	0	0	0	0.454558	33.3063	0.30554	0	0	0	0.111761	0.00053778	0.698778	0.345735	0	0	0	0.393108	0.197305	12.6955	0	0.299088	0	0	0	0	9.64992	0	0.116158	0	0	0.801208	0.184281	4.58545	0.978404	0.476413
m.z.197	CHEBI:69853	Heloside B	Saponin	Positive	2.42559	3.3259	3.38183	2.52776	2.78094	2.17975	2.2239	0	1.14283	1.23678	1.17265	1.20471	0.968409	0.852283	0.629507	0.472576	0.2509	0	0.237738	0.990642	0	1.1916	0.988204	1.00587	1.62912	1.93108	6.51439	0.827398	0.425218	0	0.495396	0.184065	0	0	0.615882	2.56869	12.2927	1.12377	1.38108	0.960098	1.74887	0.182049	2.90662	2.5457	4.2551
m.z.185	CHEBI:57939	Sphinganine 1-phosphate	Sphingolipid	Positive	0	0.0340791	2.78494	2.60186	1.86055	2.00466	1.09584	0	1.07219	2.7865	5.05432	2.92482	1.3832	1.4348	0	0	3.72272	2.0223	2.11768	1.19459	0	0	0	0	0	0	0	0	0	1.29758	1.6467	1.12123	1.2049	0.820315	0.798485	0	5.64662	6.10524	5.41399	4.62164	2.92917	1.25605	0	0.686109	1.46863
m.z.186	CHEBI:64885	C20 phytosphingosine	Sphingolipid	Positive	0.95616	2.08164	1.92366	0.791567	1.96883	0.106019	0.244246	0	0.789753	0.824296	0.252398	0	0.322777	0	0	0.420083	0	0.1776	0	0	0	0.438206	0	0.660173	0.839769	0.539077	0.752801	0.740196	0.227795	0	0	0	0	0	0	0	0	0	0	0.190112	0.499758	0	2.68286	2.87833	2.9418
m.z.187	CHEBI:64886	C20 sphinganine 1-phosphate	Sphingolipid	Positive	4.59585	5.86187	5.58577	3.53581	6.21841	1.99901	4.02102	0	2.25129	2.4281	0.887853	0.352678	1.22643	1.01251	0	0.160295	0	0	0	0	0	1.43474	0.699161	3.66977	0.219592	0	4.07802	1.40392	0	0	0	0	0	0	0	0	0	0	0	0.642429	0.0971883	0	6.80683	5.2264	5.9008
m.z.16	CHEBI:64887	C20 sphinganine	Sphingolipid	Positive	11.5577	13.0616	16.186	7.08999	8.40047	13.0336	7.44952	19.653	12.7749	10.3179	19.7508	9.02955	38.9581	17.8912	27.8059	13.1205	25.05	5.74536	43.4165	16.4618	0	15.71	19.9543	17.4359	12.7799	21.8129	8.22582	22.4042	21.6741	17.815	23.5366	9.23038	26.5931	38.1594	18.4818	24.8823	18.833	18.0426	18.5592	16.9555	40.2387	32.7093	5.96239	3.90841	6.95902
m.z.188	CHEBI:64907	2-aminoicosane-1,3-diol	Sphingolipid	Positive	0.536198	0.372922	1.94946	2.10519	1.57222	2.70489	1.79236	0.478405	0.93798	1.03033	3.71397	2.62941	4.18466	5.00134	0	0.198487	0	0.159941	0.46556	2.68206	0	0	0.178358	0	0	0.133104	0.792788	0.0240188	0	0	0.310986	0.301849	0.658889	1.806	1.42339	0	0.911423	0.540312	0.325786	1.12357	3.55042	3.16019	0.522059	1.59609	8.16618
m.z.116	CSID571105	Hexadecasphinganine	Sphingolipid	Positive	0	0	13.4245	24.8899	15.8811	29.4659	30.8321	0	0.0623535	0.168429	0.936847	0.799353	0.296203	0.840584	0	0	2.15536	2.73891	4.68539	7.26803	0	0	0	0	0	0	0	0	0	0	0.647471	3.03825	8.50653	10.192	5.34427	0	3.75856	3.02542	3.7722	5.03102	5.47768	6.80315	0	0.285594	0.88779
m.z.530	HMDB32677	Soyacerebroside I	Sphingolipid	Negative	26.5951	52.3811	32.2839	16.2965	25.7972	20.5837	17.0686	70.9539	28.094	29.0784	20.5928	23.6818	27.8735	13.0046	100.521	86.2275	44.751	53.6537	88.8959	79.0956	54.0529	102.11	85.1656	56.3635	75.3112	82.9447	101.763	51.6954	95.1575	77.6795	35.5341	45.6294	35.389	36.4566	24.5556	70.202	48.1803	53.3993	49.5305	64.6415	54.8666	45.0316	30.698	37.5763	31.8691
m.z.37	HMDB32677	Soyacerebroside I	Sphingolipid	Positive	5.27964	14.1775	9.98329	7.63909	9.81926	6.92884	6.84823	8.16784	12.5063	6.40297	6.24335	3.89547	9.04423	2.74565	22.1121	10.3338	11.7526	9.62967	29.1608	11.6501	0	14.3812	12.1056	6.86528	3.53812	7.64147	5.69711	7.28806	19.27	9.2663	11.3893	6.30694	11.4417	11.5212	4.79965	15.5939	11.466	9.87153	7.46412	7.59321	13.5736	18.7101	8.85491	7.53895	7.48861
m.z.531	HMDB34902	2,6-Cyclolycopene-1,5-diol	SQT	Negative	0	0	5.95761	12.0805	16.04	32.8183	12.8607	2.33625	0.154763	0.723219	1.86779	1.78403	3.07933	4.49449	0	0.769822	4.43235	4.37848	3.94303	3.8817	7.31586	0	0	0	0	0	0	0	0	0	2.13559	1.45493	4.86509	3.03577	1.51171	0	3.74787	3.88641	3.26579	3.35513	2.03013	2.55545	0	0.227369	2.56986
m.z.55	HMDB29583	Lycopersiconol	Steroid	Positive	1.68956	5.29022	6.50549	4.87486	6.00546	3.06328	2.54126	5.78704	5.79115	2.69957	3.03297	3.73951	3.8696	2.77247	3.09778	3.12832	7.32783	3.43245	10.5392	9.50122	0	2.71246	3.94014	2.01071	2.06124	5.54115	0.581257	3.52505	2.75811	3.62644	7.21646	3.80198	5.92149	8.44791	5.63892	0.440188	3.77306	3.01364	1.9895	1.89466	3.37944	8.6083	4.01515	4.87217	6.0332
m.z.47	HMDB30085	Pubescenol	Steroid	Positive	50.5544	61.7744	68.897	57.2904	63.4409	46.0719	44.271	9.71282	31.549	28.2236	33.6129	30.8941	29.3275	23.0025	46.4097	26.5451	42.4992	27.2969	26.3847	39.8143	0	35.9303	28.4439	27.6391	42.8467	12.9259	49.2901	19.4952	42.9331	18.1733	39.484	16.5719	23.626	35.5172	34.3505	61.5033	61.3921	31.6144	32.4246	33.2451	49.7403	40.3836	52.256	50.141	78.1883
m.z.30	HMDB34392	Perulactone	Steroid	Positive	23.7019	26.7494	30.0381	24.2912	28.4727	20.748	21.5065	21.6823	23.629	21.9778	25.2465	26.5274	22.3215	19.9179	30.4906	13.2408	36.192	16.8182	29.3996	23.1238	0	28.4361	23.605	24.3174	30.187	27.987	24.4305	18.6479	27.2239	20.0221	31.4689	13.7181	25.9987	27.7052	16.051	30.5531	29.3337	22.9874	28.0266	26.5391	24.3161	23.8618	23.2305	22.3606	33.925
m.z.227	HMDB34418	Pollinastanol	Steroid	Positive	0	0	0.825966	2.64845	1.75334	2.15344	1.43891	0	0.114843	0.0867316	0.396785	0.235214	0.285932	0.626437	0	0	3.45521	2.57668	1.85122	2.81579	0	0	0	0	0	0	0	0	0	0	0.824594	3.21512	3.40552	3.58126	3.21691	0	1.95472	1.04831	1.53602	0.296846	0.850805	0.559202	0	0.0798759	0.0829091
m.z.9	HMDB38349	Goyaglycoside c	Steroid	Positive	38.1315	14.8779	79.1194	66.0693	63.3018	58.2933	5.46696	64.1185	41.4156	47.6452	32.0048	59.3977	94.1725	33.457	50.142	22.5201	100.169	19.3791	46.9386	38.3922	0	85.9838	49.0739	35.5472	117.822	237.618	98.5316	40.2731	40.7282	42.8863	58.0006	27.4367	49.4267	57.5245	22.1302	14.7204	24.7991	34.9962	55.4753	53.3216	46.3775	52.1157	28.573	74.0245	69.4387
m.z.236	HMDB38383	3b-Pregnadienolone 3-[rhamnosyl-(1->4)-rhamnosyl-(1->4)-rhamnosyl-(1->4)-glucoside]	Steroid	Positive	0	0	0	0	0	0	0	0	0	0	0	0	0	0	0	0.12741	0	0.0526854	0	0	0.80545	0	0	0	0	0	0	0	0	0.1419	0	0.382294	0	0	0.226554	0	0	0	0	0	0	0	0	0	0
m.z.538	CSID10128215	Carnosifloside III	Steroids	Negative	0	0.143497	0	0	0	0.0534548	0.197601	24.3627	161.791	13.3036	2.16737	4.11537	7.27363	4.041	1.79011	0.826303	0	0	0	0	0.25915	0	0	0.190012	0	2.97372	1.87363	0	0.2215	0.301876	0	0	0.310584	0.0669012	5.66247	30.8005	4.21971	25.902	1.03992	0	0.546379	0.530237	0	0	0
m.z.537	CSID30791630	(3β,5α,11α,12β,14β)-11-Acetoxy-3-{[6-deoxy-3-O-methyl-β-D-allopyranosyl-(1->4)-2,6-dideoxy-3-O-methyl-β-D-arabino-hexopyranosyl-(1->4)-2,6-dideoxy-3-O-methyl-β-D-ribo-hexopyr_x000D_ anosyl]oxy}-14-hydroxy-20-oxopregnan-12-yl (2E)-3-phenylacrylate	Steroids	Negative	0	0	0	0	0	0	0.0792542	17.6237	136.526	8.99255	2.0839	3.13984	5.37424	2.92203	1.26493	0.484875	0	0	0	0	0.135725	0	0	0	0	1.73673	0.19066	0	0	0.193042	0	0	0.23799	0	3.08285	21.1724	3.09975	20.5003	0.492695	0	0.747386	0.394729	0	0	0
m.z.539	CSID390409	Podecdysone B	Steroids	Negative	0.224198	1.50727	4.28013	13.6168	5.04216	0.307973	0	1.99559	3.30386	2.98663	0.849892	1.5647	0	0	0.853007	0.927471	3.03623	6.42512	0.146593	0	0	0	0	0	0.0657215	0.087804	0	0	1.02709	2.02221	3.59993	11.1218	11.3621	2.42784	0	1.11736	3.66025	2.76268	3.21187	2.06231	0	0	0	0.202386	1.77261
m.z.536	CSID4444696	Cucurbitacin E	Steroids	Negative	0	0	0	0	0	0.193192	0.408933	0	0.181769	0	0	0.1359	5.93208	1.20114	0	0	0	0	0.676261	21.89	7.18792	0	0	0	0	0	0.14774	0	0	0	0	0	1.85774	3.96834	0.622059	0	0	0	1.43965	3.1674	20.2648	37.3721	0	0	0
m.z.540	CSID58827469	Castasterone 23-O-α-D-glucoside	Steroids	Negative	0	0	5.30474	9.41441	8.88632	8.32798	5.3263	0.655277	0.626819	1.92727	1.12942	4.19172	1.71748	2.40249	0	2.33251	15.9178	7.58421	6.04834	7.57195	13.9777	0	0	0	0	0	0	0	0	0.280791	6.77732	9.47681	9.05612	8.42346	10.4084	0	2.6847	5.43047	6.95471	4.08242	5.64904	4.82287	0	0.224181	0.729939
m.z.534	HMDB33674	Yamogenintetroside B	Steroids	Negative	6.54982	0	1.55284	0.785931	0.495993	4.09536	27.2102	0	0	0	0	0	0	7.03813	6.141	0	0	0	0.0892986	0	1.11743	44.9092	2.91649	1.72307	0	15.4671	15.3106	0	2.77052	0	0	0	0	0.365292	1.40029	0	0	0	0	2.7787	0	0	1.51432	0	0
m.z.533	HMDB39054	Tuberoside	Steroids	Negative	0	0	0	0	0	0	0	0.61252	0.489629	0.394479	1.01253	1.79157	4.04764	6.59386	0.115074	0.968436	3.56024	5.29612	1.55226	1.13317	5.27414	0	0	0	0	0	0	0	0	0.657142	2.34614	4.80408	8.49516	8.48784	11.8012	0	12.9284	13.9733	19.162	17.0061	17.0055	13.9011	0	0.117045	0.116725
m.z.535	UNK2.77_583.2669n	UNK2.77_583.2669n	Steroids	Negative	142.268	0	0	0	0	0	0	154.439	0	0	0	0	0	0	295.053	0.0885424	0	0.0683252	0	0	0.0657079	104.228	0.356169	0	0	0	0	0	296.373	0	0	0	0	0	0	224.746	0	0.158348	0.176239	0.46142	0	0.139959	154.02	0	0
m.z.226	HMDB34204	Clerosterol 3-glucoside	Stigmastaness	Positive	0	0	0.0258546	0	0	0.0308671	0.0286822	0	0	0	0	0	0	0	0	0.0545054	0	0.0171909	0	0	0.430118	0	0	0	0	0	0	0	0	0.0550156	0	0.148531	0	0	0.108091	0	0	0	0	0	0	0	0	0	0
m.z.541	CHEBI:125024	LSM-36486	STLB	Negative	12.0779	5.77858	11.7998	4.75839	5.0117	3.12743	6.7158	5.35077	6.46758	5.9324	9.05448	5.0307	4.67337	9.63782	5.93785	8.0463	4.36567	8.68062	5.49807	4.72422	4.35052	14.9547	6.72052	9.70337	7.75061	7.3792	6.24332	16.8942	6.83264	8.10627	3.68269	6.13149	3.76804	3.16151	5.53645	2.39534	8.22994	6.35651	6.15185	13.9039	3.63878	5.72955	6.01632	8.27798	12.2678
m.z.175	CHEBI:114837	4-methyl-N-[2-[6-methyl-3-(methylthio)-1,2,4-triazin-5-yl]ethenyl]aniline	SULF	Positive	0	0	0.37486	1.05091	1.21725	2.30419	0.99908	0	0	0	0	0	0	0	0	0	0	0.426208	0	0.241781	0	0	0	0	0	0	0	0	0	0	0	0	0.15355	0	0	0	0	0	0	0	0	0	0	0	0.112695
m.z.153	CHEBI:65572	candelalide B	Terpenoid	Positive	3.02137	3.42867	3.58289	3.32101	3.40995	2.78659	3.13958	0	1.25247	1.20012	1.05599	1.29616	1.03882	0.982418	0.420109	0.631625	0.33177	0.184785	0.284966	1.22281	0	1.5697	1.15583	1.47505	1.9023	1.22099	6.33336	0.975334	0.839633	0.286349	0.685114	0.536974	0.172595	0.124512	0.401255	2.71784	10.615	1.20307	1.42832	1.01479	2.1298	0.258724	4.00159	3.17107	4.77803
m.z.192	CHEBI:65834	2,5-epoxy-2β-hydroxy-8α-(2-methylbut-2-enoyloxy)-4(15),10(14),11(13)-germacratrien-12,6α-olide	Terpenoid	Positive	1.29995	2.95886	4.27861	3.13883	3.27297	1.45834	1.34898	0	0	0	0	0	0	0	0	0	0	0	0	0	0	0	0	0	0	0	0	0	0	0	0	0	0	0	0	0	0	0	0	0	0	0	2.89809	2.66058	2.74361
m.z.84	CHEBI:67698	(-)-(6Z,12E,2S,3S,4R,5R,9S,11S,15R)-3-cinnamoyloxylathyra-6,12-diene-5,15-diol-14-one	Terpenoid	Positive	0.0770386	0.0542328	0.107742	0	0.0477575	0	0	8.48095	9.91729	0	2.85543	16.9656	9.16224	0	46.697	0	0.430315	0	0.899898	23.9653	0	4.57879	30.0643	0	0	0	0.434245	0	12.4381	0	20.4682	0.514837	21.6166	4.51436	0	46.3733	15.797	33.557	20.244	0.392766	11.3026	0	0	0	0
m.z.196	CHEBI:69821	12-deoxyphorbaldehyde-13-hexadecanoate	Terpenoid	Positive	0.454992	0.127967	2.35991	2.13275	1.98336	1.41042	0	0	0.261013	0	0	0	1.63074	0	0	0	0.444907	0	0	0.130847	0	0.879345	0.228411	0	1.55524	5.13403	0.126496	0	0	0	0	0	0.206348	0.14039	0	0	0	0	0	0	0.469172	0	0.626528	2.41298	1.95802
m.z.210	CHEBI:94693	LSM-5734	Terpenoid	Positive	0.0771072	0.31463	1.27131	0.917419	0.977738	0.281007	0.0911838	0	0.465795	0	0.325334	0.416405	0.309209	0	0	0.179917	0.409153	0.262238	0.731193	0.466559	0	0	0	0	0	0	0	0	0.126703	0.264932	0.876367	0.247429	0.668549	0.704041	0.303514	0	0.499665	0	0	0	0.539405	0.712074	0.332554	0.851156	0.784073
m.z.544	CSID24785224	3-Hydroxyolean-12-en-28-oate	Terpenoid	Negative	0	0	7.69371	7.22648	3.7716	5.30595	3.00738	0.233355	0.116534	1.5356	0.239451	0.183168	0.471146	0.696434	0	0.208916	3.16025	1.59738	1.98481	1.92243	4.76751	0	0	0	0	0	0	0	0	1.72175	5.38526	4.28248	3.47516	3.35357	3.48934	0	0.410016	0.45286	0.54466	0.207905	0.206855	0.435054	0	0	0
m.z.547	CSID30791169	Hypercalin B	Terpenoid	Negative	0	0	0	0	1.56206	0.229576	0.423578	0.0890903	1.95109	0	0	4.95169	15.3777	24.3803	0	0	0.0946057	0	4.52035	18.8335	38.6753	0	0	0	0	0	0	0	0	0	0	0	1.18107	1.83368	1.7288	0	0.843986	0	0.178412	0.224019	4.63332	6.45552	0	0	0.0339555
m.z.214	CSID390459	Convallagenin A 3-O-α-L-arabinopyranoside	Terpenoid	Positive	0	0	0.00010341	0	0	0	0.00142055	0	0	0	0	0	0	0	0	0.0581148	0	0.0188016	0	0	0.303299	0	0	0	0	0	0	0	0	0.0481826	0	0.146993	0	0	0.0800999	0	0	0	0	0	0	0	0	0	0
m.z.543	CSID4444729	Gniditrin	Terpenoid	Negative	17.8334	0	0	0	0	0	0.00483302	17.2488	0	0	0	0	0	0	33.0764	0	0	0	0	0	0	10.8251	0	0	0	0	0	0	34.701	0	0	0	0	0	0	25.6492	0	0	0	0	0	0	18.3267	0	0
m.z.545	CSID84964	(+)-cis-sabinol	Terpenoid	Negative	10.0273	7.86196	10.0842	9.30688	8.04225	7.51021	7.10392	0.596378	0	7.95324	0.0767047	4.68828	3.82976	10.2424	1.23688	11.0229	7.31374	5.06509	3.31052	0.64408	3.8115	2.66035	3.56987	11.0201	4.35718	6.06604	6.05664	4.82935	2.10066	4.07705	7.45219	3.88192	2.31057	1.57728	4.01532	0	0	0.313712	0.036951	1.86032	1.37863	1.91844	10.8901	12.4666	15.7277
m.z.215	HMDB06335	β-tocopherol	Terpenoid	Positive	4.05217	4.41639	5.63184	4.55587	5.26331	3.89901	2.52952	0	0	0	0	0	0	0	0	0	0	0	0	0	0	0.20291	0.305136	0	0	0	0.442764	0.244633	0	0	0	0	0	0	0	0	0	0	0	0.0422398	0	0	3.55587	4.12171	4.97329
m.z.546	HMDB32892	Lablaboside A	Terpenoid	Negative	0	0	0	0	0	0	0	3.22267	18.9484	1.40554	1.23009	3.51925	14.3106	16.9344	2.18038	0.222341	0.378616	1.16643	0.17067	0	2.49536	0	0	0	0	0	0	0	0	0.228177	0	0.392647	5.12016	6.47067	8.61353	2.23772	2.64215	34.9319	2.12676	3.92164	16.8272	24.011	0	0	0
m.z.228	HMDB34518	Theasapogenol E	Terpenoid	Positive	0.917301	0.527414	0	0	0	0	0	0	0.165255	0	0	0	0	0	7.26725	0	0	0	0	0	0	0.605271	0.413291	0	0	0	0	0	6.62872	0	0	0	0	0	0	4.80578	0	0	0	0	0	0	0.100682	0	0
m.z.229	HMDB34520	Gypsogenin 3-O-b-D-glucuronide	Terpenoid	Positive	0	0	0.00306757	0	0	2.09e-05	0.000431584	0	0	0	0	0	0	0	0	0.0698108	0	0.0297663	0	0	0.380707	0	0	0	0	0	0	0	0	0.087392	0	0.314206	0	0	0.083868	0	0	0	0	0	0	0	0	0	0
m.z.230	HMDB34953	Apo-12'-violaxanthal	Terpenoid	Positive	3.74712	4.94655	4.92494	3.69979	4.93727	2.2891	4.07947	0	1.91065	1.97172	1.01904	0.118175	1.35865	1.53429	0	0.506533	0	0.697812	0	0	0	1.83548	0.949901	3.11563	1.81806	0.851138	3.62276	1.44796	0.503897	0	0.374427	0	0	0	0.179556	0.0620473	0	0	0	0.737402	0.492594	0	5.05934	3.96158	5.64333
m.z.231	HMDB34978	6-Epikarpoxanthin	Terpenoid	Positive	0	0	0	0	0	4.16491	2.03402	0	0	0	0	0	1.12447	0.624528	0	0	0	0	0	0.559694	0	0	0	0	0	0	3.37004	2.87108	0	0	0	0	0	0	0	0	0	0	0	0	1.32114	0	0	0	0
m.z.232	HMDB35641	3-Hydroxysintaxanthin	Terpenoid	Positive	0.756055	1.85509	1.37046	0.644384	1.68984	0	0.0743939	0	0.714709	0.782121	0.118903	0.336994	0.210609	0	0	0.272715	0	0.195864	0	0	0	0.299217	0	0.638692	0.208647	0.235646	0.549805	0.589141	0	0	0.202975	0	0	0	0	0	0	0	0	0.0631772	0.286407	0.203972	2.07953	2.20701	2.46021
m.z.234	HMDB36801	Ent-16b,19-Kauranediol 19-acetate	Terpenoid	Positive	0	0	0.00177862	0	0	0.0124413	0.0277525	0	0	0	0	0	0	0	0	0.0640486	0	0.0191151	0	0	0.0700477	0	0	0	0	0	0	0	0	0.0558085	0	0.0920684	0	0	0.0612712	0	0	0	0	0	0	0	0	0	0
m.z.238	HMDB39576	Lyciumoside II	Terpenoid	Positive	0	0	0	0	0	0	0	0	0	0	0	0	0	0	0	0.0206609	0	0.0121767	0	0	0.250753	0	0	0	0	0	0	0	0	0.0400196	0	0.104386	0	0	0.0637715	0	0	0	0	0	0	0	0	0	0
m.z.542	HMDB40505	Soyasaponin aa	Terpenoid	Negative	0	0	0	0	0	0.504329	9.54638	0	0	0	0	0	0.0939267	1.70566	0	0	0	0	0	0	5.61178	1.09315	0	0	0	0.983662	1.67937	0	0	0	0	0	4.22467	7.735	13.625	0	0	1.61145	0	0	19.7459	44.422	0	0	0
m.z.139	UNK1.00_144.0834m/z	UNK1.00_144.0834m/z	UNK	Positive	0	0	0	0	0.0515916	0.287109	1.30986	0	0.246178	0	0.0389416	0.0614319	0.299025	0.896486	0	0	0.897495	0.438848	0.922227	2.84569	0.00120181	0	0.0123253	0	0	0	0	0.0181466	0	0	0.17129	1.32747	2.40826	2.17516	0.000131183	0.154393	2.31695	5.00408	1.70418	1.07536	3.66422	2.91129	0	0	0
m.z.373	UNK1.00_155.1579m/z	UNK1.00_155.1579m/z	UNK	Positive	0.857602	0.282371	0.378433	0.380083	0.306629	0.396602	0.329341	0	1.11267	1.80466	0.0669686	0.235844	0.267903	0.215375	0.179658	1.50591	0	0	0	0.161873	0	0.0524287	0.238488	0.0865362	0	0	0.461822	1.14808	0.877105	0.475378	0	0	0	0	0.408384	0.15677	0.0836987	0	0.172754	0	0.817515	0.892618	1.95589	3.46165	2.02547
m.z.112	UNK1.10_100.0781m/z	UNK1.10_100.0781m/z	UNK	Positive	0.643631	0.069915	0.0447524	0.0743977	0.227071	1.45013	2.73702	0.856802	3.60427	0.842801	1.95982	3.19366	2.15422	3.32471	0.189988	0	0	0	0.366688	0.627665	0	0.520334	0.279008	0.101958	0	0	0.60156	0.244827	0.5025	0	0	0.211022	0.840779	1.76111	0	4.73671	1.38481	2.47775	1.05869	1.6821	5.05745	1.19429	0.176971	0.0913273	0.112335
m.z.86	UNK1.10_146.0857m/z	UNK1.10_146.0857m/z	UNK	Positive	1.45974	0.157717	0.184021	0.243843	0.551714	3.00071	5.77526	1.67824	6.38558	1.73356	3.72205	5.89228	4.22639	6.77763	0.457143	0	0.16608	0.128467	0.563014	1.13706	0	1.25667	0.560421	0.203023	0.0494717	0	1.29994	0.514984	0.868742	0	0.117686	0.319593	1.90695	3.12696	0.139051	9.22429	3.02522	3.91046	2.44383	3.09148	9.59457	2.49608	0.328166	0.187529	0.197856
m.z.92	UNK1.10_275.9961m/z	UNK1.10_275.9961m/z	UNK	Positive	0.180267	0	0.138681	0.315529	0.483194	0.764035	1.42779	0	0.453578	0.0340357	0.264844	0.81325	1.56186	2.01911	0.210855	0	0	0	0.223721	1.61509	0	0.217478	0.0489328	0.135846	0	1.45883	0.579774	2.03701	0.221819	0	0	0	2.22706	3.33537	0	0.540415	0.21327	1.52774	0.0475223	0.223404	0.98709	1.661	0.169079	0.178513	0.542235
m.z.548	UNK1.10_342.1150n	UNK1.10_342.1150n	UNK	Negative	5.10067	1.79131	6.08151	6.39283	14.8576	31.4244	37.795	4.54582	32.2011	5.4258	5.44938	17.7586	71.0036	62.6165	5.73398	1.51536	3.04709	4.20504	2.31489	36.5916	73.2466	4.53219	0.818792	1.27953	4.82307	46.9081	70.2824	7.23886	13.2911	1.12387	1.06	5.99891	60.5381	119.38	39.5315	15.8775	19.602	28.5847	4.32703	11.1154	69.7651	90.6073	1.27192	13.7171	4.02245
m.z.549	UNK1.10_404.1055m/z	UNK1.10_404.1055m/z	UNK	Negative	0.208178	0	0.270887	0.267864	0.858698	1.44064	1.42101	0.156512	2.11689	0.260895	0.248063	1.1152	5.2051	3.30149	0.281795	0	0.141377	0.14022	0	2.42935	3.30652	0.106103	0	0	0.194932	2.37294	2.27715	0.209106	0.539879	0	0	0.345933	5.20232	8.19012	1.40338	1.0743	1.15777	2.46852	0	0.514837	4.65509	6.02232	0	0.785555	0.134845
m.z.91	UNK1.10_448.2705m/z	UNK1.10_448.2705m/z	UNK	Positive	0.354635	0.519177	1.84465	1.23773	1.20874	0.922376	0.474706	1.28507	0	2.92492	0	0	0.0439078	0	0	0	0	0	0	0	0	0	0	0.172061	0	0	0.0343872	0	0	0	0	0	0	0	0	0	0	0	0	6.45749	0	0	0.177489	1.1896	0.0991319
m.z.458	UNK1.10_486.1835m/z	UNK1.10_486.1835m/z	UNK	Negative	0	0	0	0	0.172888	1.93302	2.50425	0	5.89812	0	0	0.241694	4.25213	5.93646	0	0	0	0	0	0.453333	9.04727	0	0	0	0.0792428	6.72504	10.9759	0.258352	1.00981	0	0	0	2.29536	8.61353	4.08504	1.41338	0.267815	3.90561	0	0	5.37854	8.4141	0	0.047314	0
m.z.550	UNK1.10_574.0871m/z	UNK1.10_574.0871m/z	UNK	Negative	2.0662	0.570931	1.05878	1.19428	2.14278	4.24615	2.85649	0.601623	0.197492	0.938831	0.339497	0.808166	2.24144	3.49357	1.56023	0.449171	0.884275	0.928123	0.105629	4.99132	1.31156	2.47612	0.464215	0.504943	2.15813	6.25541	3.80061	4.21836	2.98939	0.216116	0.111441	0.463998	1.24145	1.29292	1.7386	2.09125	1.44583	0.697655	0.449981	0.689878	1.64806	2.87587	0.465488	1.79248	1.69784
m.z.551	UNK1.10_736.1414m/z	UNK1.10_736.1414m/z	UNK	Negative	0.976296	0	1.05244	1.98943	5.27617	6.96448	2.45982	0.500915	3.35565	1.44033	1.0063	3.78542	11.4592	9.25337	0.494274	0	0.470321	1.17302	0	10.6665	2.90035	0.554461	0	0.0530559	0.563172	7.32153	3.33825	0.490837	1.56235	0	0	1.26402	15.7231	11.7849	2.93516	2.57433	5.55122	4.93516	0.195804	2.13702	9.76196	11.7535	0	2.9204	0
m.z.133	UNK1.18_324.0172m/z	UNK1.18_324.0172m/z	UNK	Positive	0.144856	0	0	0	0	0.720458	1.41635	0	0	0	0	0	0.0815632	1.33203	0	0	0	0	0	0.570519	0	0.655621	0.147916	0.265318	0.0515975	0.611427	2.29167	2.01131	0.226709	0	0	0	0	0.183895	0	1.05376	0	0	0	0	0.242618	0.470103	0.102077	0	0.192581
m.z.372	UNK1.23_266.0489m/z	UNK1.23_266.0489m/z	UNK	Positive	0	0	4.13799	4.70481	4.04437	3.41517	2.19935	0.778518	2.30047	2.62592	4.29106	3.07289	2.67	3.62599	0	0.259695	7.90773	4.81124	8.83442	8.2436	0	0	0	0	0	0	0	0	0	1.51213	4.01903	5.5662	6.67389	6.33578	5.40941	0	3.88046	2.99355	3.16134	0.790925	2.5899	2.17321	0	0.044228	0.0558323
m.z.44	UNK1.31_145.1394n	UNK1.31_145.1394n	UNK	Positive	1.8325	2.1586	1.5883	1.0235	0.983008	2.76673	3.10597	2.31903	0.437151	1.60246	2.55312	1.62377	2.81178	9.40903	1.43245	0.857383	1.73646	0.244797	1.59487	2.02676	0.0417248	1.27381	1.95293	2.30937	1.85619	2.81214	1.71889	8.19686	1.15268	1.08376	0.989124	2.0157	3.75894	6.11271	1.84085	1.69563	1.25216	0.677489	2.52087	1.05128	2.20195	7.46295	3.12984	2.44746	4.53407
m.z.371	UNK1.31_184.0704m/z	UNK1.31_184.0704m/z	UNK	Positive	0	0	4.19796	7.24877	4.0929	5.62573	4.01737	0	0.942835	0.395838	0.976947	0.514994	0.621851	1.31112	0	0	4.95343	3.30471	1.66645	1.98679	0	0	0	0	0	0	0	0	0	0	1.29761	3.43803	2.62781	2.88246	3.08315	0	1.67983	0.599887	0.885261	0.151225	0.499318	0.201891	0	0	0
m.z.370	UNK1.31_209.2049m/z	UNK1.31_209.2049m/z	UNK	Positive	0	0	0.432942	1.55287	1.03391	2.1754	2.16621	0	0.102844	0.0354162	0.460122	0.543843	0.185937	0.919962	0	0	2.51188	3.38216	0.577106	1.55372	0	0	0	0	0	0	0	0	0	0	0	2.88111	4.42898	2.98805	3.32354	0	1.40086	0.833511	1.03435	0.363631	0.53621	0	0	0	0.306189
m.z.374	UNK1.36_227.1762m/z	UNK1.36_227.1762m/z	UNK	Positive	2.76787	2.39681	1.41433	0.549777	1.35901	0.509859	2.18757	0	3.0712	2.52549	0.650383	0	1.50994	2.88339	0	0.110803	0	0	0	0	0	2.01363	0.996348	6.12694	1.57995	0	5.96973	1.37082	0	0	0.158566	0	0	0	0	0	0	0	0	0.677803	0	0	2.8868	1.77986	1.62531
m.z.552	UNK1.36_329.1394m/z	UNK1.36_329.1394m/z	UNK	Negative	0	0	0.322524	0.57666	1.9324	2.13139	1.38657	0.227368	0.267027	1.55416	2.16949	4.96349	4.76967	2.25952	0	0	0.265444	1.96887	1.21978	3.55192	3.33637	0	0	0	0.204105	0	0.137469	0	0	0	0.25986	2.77006	2.1565	2.68717	1.17689	0	0.665472	0.429608	3.54056	1.63934	2.38971	2.00338	0	0.163315	0.371652
m.z.553	UNK1.36_360.1586n	UNK1.36_360.1586n	UNK	Negative	0	0	1.92628	3.61979	11.8406	11.6265	10.2468	1.70805	2.30723	9.67421	14.235	28.6158	27.4263	12.7432	0	0.555095	2.14568	11.5292	8.03254	20.579	18.3604	0	0	0.301194	1.48191	0	0.108032	0.129124	0.337715	0	2.6222	15.9176	12.5609	16.1362	7.2102	0	4.40762	3.6854	18.0331	10.1742	13.6379	11.9994	0	0	0
m.z.554	UNK1.36_627.4143m/z	UNK1.36_627.4143m/z	UNK	Negative	0	0	0	0	0	0	0	0	4.09828	9.76399	12.6195	14.8942	11.888	5.29862	0	0	0	0	0	3.64517	0	0	0	0	4.69038	0	0	0	0	0	0	0	0	0	0	20.5773	11.1484	4.56434	0	0	0	0	0	0	0
m.z.248	UNK1.41_287.0572m/z	UNK1.41_287.0572m/z	UNK	Positive	0	0	0.00486027	0.00182979	0	0.0073928	0.00130592	0	0	0.0102005	0	0.00130685	0	0	0	0.018373	0	0.0320725	0.0332669	0.0222413	0.260064	0	0	0	0	0	0	0	0	0.000483408	0	0.13614	0.000186318	0.000102	0.0797076	0	0.0119192	0	0	0	4.66e-06	0.00459575	0	0	0
m.z.555	UNK1.41_451.3331m/z	UNK1.41_451.3331m/z	UNK	Negative	0.429324	0.571407	0.47869	0.411425	0.430484	0.283414	0	2.91045	1.52417	5.91384	4.79914	7.09725	5.84033	2.79332	3.05776	3.2588	2.89938	2.24304	1.05192	1.90993	0.397218	1.72295	2.96576	2.30404	2.57788	2.76856	2.99846	2.17291	3.00223	3.51451	2.37749	1.46879	1.21312	0.814431	1.47315	8.60631	5.90157	3.32129	2.99068	3.92645	1.74698	1.19005	0.583667	0.743192	0.792888
m.z.41	UNK1.41_452.3373n	UNK1.41_452.3373n	UNK	Positive	1.52511	1.46764	1.66203	1.45901	2.0275	1.74168	2.08992	23.5903	11.3631	17.7405	13.7598	20.6745	12.1788	18.5206	13.4987	4.95117	16.5587	5.71942	18.4643	13.2072	0	11.6406	9.40442	11.3931	7.57853	17.5122	6.30611	18.2159	9.17531	11.2402	14.1236	8.00431	15.0622	15.5016	6.78625	10.8248	10.1723	25.5242	17.3076	15.146	10.1287	12.0739	1.74255	1.4079	2.58205
m.z.369	UNK1.41_453.2737m/z	UNK1.41_453.2737m/z	UNK	Positive	0	0	0.580717	1.75092	1.12663	2.24446	2.28257	0	0.0569038	0.049935	0.649474	0.615902	0.301581	0.942312	0	0	1.21791	2.45183	0.191456	1.71637	0	0	0	0	0	0	0	0	0	0	0	2.06522	4.56732	3.19479	3.57133	0	0.775537	0.809164	1.31167	0.749132	1.13343	0.662261	0	0	0.595041
m.z.556	UNK1.41_678.5108n	UNK1.41_678.5108n	UNK	Negative	0	0	0	0	0	0	0	0	33.8933	68.3385	85.8636	102.573	84.89	39.642	0	0	0	0	0	27.5374	0	0	0	0	37.4082	0	0	0	0	0	0	0	0	0	0	149.562	79.2939	41.16	0	0	0	0	0.11713	0	0.0847358
m.z.557	UNK1.41_740.4994m/z	UNK1.41_740.4994m/z	UNK	Negative	0	0	0	0	0	0	0	0	20.4041	33.4756	46.1968	54.7249	43.3963	21.9331	0	0	0	0	0	15.8615	0	0	0	0	22.2881	0	0	0	0	0	0	0	0	0	0	80.5329	44.1825	23.189	0	0	0	0	0	0	0
m.z.558	UNK1.41_853.5876m/z	UNK1.41_853.5876m/z	UNK	Negative	0	0	0	0	0	0	0	0	21.2553	29.9865	44.8826	50.0545	39.3195	19.5978	0	0	0	0	0	15.1959	0	0	0	0	21.2515	0	0	0	0	0	0	0	0	0	0	75.9642	40.5882	23.3214	0	0	0	0	0	0	0
m.z.559	UNK1.49_563.1452m/z	UNK1.49_563.1452m/z	UNK	Negative	1.6635	0.305726	0	0.158824	0	3.1797	5.41428	17.0053	2.05452	0.222436	0	0.131896	1.16183	1.21119	21.7628	0	0	0.0822428	0.0389494	0.0990621	3.01264	1.62042	0	0	0	0.253375	0	0	23.5565	0	0	0.288128	2.67053	3.91641	2.11984	23.6183	0.438065	1.28345	0.343763	0.396671	2.55173	7.25193	7.72038	0	0
m.z.560	UNK1.49_621.1504m/z	UNK1.49_621.1504m/z	UNK	Negative	0.997075	0.34047	0	0.107123	0.0695822	2.39081	7.49996	2.37399	22.2836	0.584116	0	0.100006	4.26222	4.56351	2.83162	0.168498	0	0.17882	0	0.104269	2.56895	0.387301	0	0	0	2.90971	0.962738	0	6.23432	0	0	0.140149	0.996157	2.61921	2.66287	14.4308	0.46703	2.00441	0	0	1.10822	1.85749	0.252396	0	0
m.z.561	UNK1.49_949.6851m/z	UNK1.49_949.6851m/z	UNK	Negative	0	0	0	0	0	0	0	0	10.2021	17.17	25.9288	28.0414	25.8342	10.7813	0	0	0	0	0	7.82202	0	0	0	0	12.186	0	0	0	0	0	0	0	0	0	0	43.7942	19.1272	11.3949	0	0	0	0	0	0	0
m.z.562	UNK1.49_966.6766m/z	UNK1.49_966.6766m/z	UNK	Negative	0	0	0	0	0	0	0	0	6.62762	8.57487	13.1233	14.9915	12.1973	5.0838	0	0	0	0	0	4.63712	0	0	0	0	7.26568	0	0	0	0	0	0	0	0	0	0	25.1302	10.6431	6.67964	0	0	0	0	0	0	0
m.z.195	UNK1.67_271.0627m/z	UNK1.67_271.0627m/z	UNK	Positive	5.10785	0	0	0	0	0	0	9.89007	0.177985	0	0	0	0	0	15.7055	0	0	0	0	0	0	1.19585	0	0	0	0	0	0	35.6482	0	0	0	0	0	0	3.97333	0	0	0	0	0	0	3.56135	0	0
m.z.563	UNK1.67_280.0993m/z	UNK1.67_280.0993m/z	UNK	Negative	0.443182	0	0	0	0	0	0	1.27885	0	0.0836241	0.359458	0.197549	0	0	2.30136	0	0	0.0613261	0	0	0	0.665285	0	0	0	0	0	0	1.2207	0	0	0	0	0	0	4.81871	0	0.288756	1.49801	0.204788	0	0	4.58325	0	0
m.z.564	UNK1.72_271.0625m/z	UNK1.72_271.0625m/z	UNK	Negative	1.57307	0.046024	0	0.379671	0.0953534	1.35848	1.25735	0.824765	0	0	0	0	0.983066	2.3889	2.08741	0	0	0	0	0.201322	1.83344	0.263166	0	0	0	0	0	0	3.65606	0	0	0	0.527383	2.31175	2.17224	2.01893	0.0562001	0	0.0667175	0.574313	5.10227	12.4189	1.02995	0	0
m.z.367	UNK1.72_303.0028m/z	UNK1.72_303.0028m/z	UNK	Positive	0.755503	0	0.0966257	0.455043	0	0.457717	0.756995	0	0.676754	1.18826	0	0.0628493	0	0.198465	0	0.848661	0	0	0	0	0	0	0.117415	0	0	0	0.176897	0.660239	0.223042	0	0	0	0	0	0	0	0	0	0	0	0.667541	0	1.61455	3.19537	1.61398
m.z.565	UNK1.72_310.1107m/z	UNK1.72_310.1107m/z	UNK	Negative	0.202632	0	0	0.294299	0.43066	1.82169	0.171986	0.0772293	0.222679	0.814512	3.03354	1.41853	0.0737093	0.0288634	0.293789	0	0.632082	3.33573	1.14268	0.404453	0.284324	0	0	0	0	0	0	0	0.445368	0	0.158253	0.810304	0.110447	0	0	0.462217	1.38663	2.396	10.4408	3.89322	0.71553	0.197326	0.84081	0	0.0338244
m.z.566	UNK1.80_1185.5379m/z	UNK1.80_1185.5379m/z	UNK	Negative	0	0	0	0	0	2.92636	20.7039	0	5.35534	0	0	0	0.882059	5.34071	0	0	0	0	0.0884469	0	22.0354	0	0	0	0	8.31356	18.7848	0	0	0	0	0	12.8129	18.5968	48.3715	0	0	48.9221	0.586838	2.21765	68.7715	98.2734	0	0	0
m.z.567	UNK1.85_301.0726m/z	UNK1.85_301.0726m/z	UNK	Negative	3.78631	0	0	0	0	0	0	3.38655	0.012479	0.00328278	0	0	0	0	6.08851	0	0	0	0	0	0	0.688934	0	0	0	0	0	0	10.2779	0	0	0	0	0	0	10.7144	0	0	0	0	0	0.0885718	4.64815	0	0
m.z.333	UNK10.02_451.2323m/z	UNK10.02_451.2323m/z	UNK	Positive	3.1687	2.11735	2.53287	1.89886	2.00016	2.54103	2.68471	0	1.75162	1.70713	2.40743	2.2318	2.17992	1.95483	0	0.156325	0	0	0	0	0	1.88387	1.53935	2.10317	3.02724	0	6.75073	1.24734	0.173069	0	0	0	0	0	0	4.76546	6.0273	2.61987	2.52786	2.1262	2.07087	0	1.4898	1.42431	2.68048
m.z.148	UNK10.38_104.0052n	UNK10.38_104.0052n	UNK	Positive	0	0	0.65797	1.02698	0.89068	0.795117	0.99414	0.366821	0.0720812	0.160495	0.690516	0.242639	0.268008	0.355363	0	0.00173823	0.475824	0.338116	0.579847	0.57731	0.0866609	0	0	0	0	0	0	0	0	0	0.343878	0.349404	0.457872	0.455549	0.33015	0	0.338266	0.360367	0.512233	0.197182	0.326626	0.366477	0	0.310785	0.447944
m.z.94	UNK10.38_137.0629m/z	UNK10.38_137.0629m/z	UNK	Positive	0	0.0232603	5.92514	8.23971	6.81829	10.6239	11.2609	3.29247	2.95206	4.08152	10.4958	7.84147	4.77725	11.9867	0	0	6.98294	3.75548	9.63497	8.43437	0	0	0	0	0	0	0	0	0	1.10069	4.41861	4.17517	6.48828	6.45887	4.04314	0	6.35335	8.7757	9.4334	5.68816	6.48179	3.18628	0	2.43967	3.45299
m.z.344	UNK10.38_198.1903m/z	UNK10.38_198.1903m/z	UNK	Positive	1.11412	0	0.113761	0.986917	0	1.31111	1.71055	0	1.18143	1.90624	0	0.34855	0	0.880369	0	0.511957	0	0	0	0	0	0.208958	0.703756	0.0571939	0.664437	0	0.843326	1.03535	0.217671	0	0.146471	0	0	0	0	0	0	0	0.0440387	0	0.510694	0.253903	1.56432	2.93314	1.57074
m.z.568	UNK10.38_275.2038m/z	UNK10.38_275.2038m/z	UNK	Negative	2.84692	0	1.00313	1.35851	0.714775	0.767786	0.710606	11.4713	0.212567	0.154335	0.240149	0.74535	2.12952	0.499535	7.28127	0.407972	0.382306	0.209125	1.15774	3.01081	0.797282	2.49881	0.226583	0.137266	0.279859	0.342966	3.27992	2.04494	19.6792	0.375287	0.496405	0.21053	0.234813	0.250578	0.639723	6.4266	0.258193	0.17542	0.502448	0.247588	0.5951	1.74253	9.51547	0.143096	0.230519
m.z.532	UNK10.69_431.2476m/z	UNK10.69_431.2476m/z	UNK	Negative	0	1.26818	11.4064	9.66443	3.98378	1.91497	1.61142	2.28628	2.6853	13.8727	13.9253	18.2214	1.02055	0	0	4.42812	19.3557	11.146	8.57659	2.3513	2.92769	0	0	0.319226	0.337228	0.254384	0	0.0799823	0	3.58682	6.20744	10.8371	10.676	4.49301	1.00176	0	10.7147	8.44209	15.9361	4.82199	0.433412	0	0	1.82564	3.45506
m.z.569	UNK10.69_504.3150m/z	UNK10.69_504.3150m/z	UNK	Negative	0.178754	0.392859	0.154501	0.341608	0.758333	1.59389	2.54072	0.617403	1.59758	0.566761	0.644927	2.19858	9.68293	2.08096	0.559731	1.84739	0.241983	0.292325	1.42185	7.50743	5.13067	1.05693	1.54597	0.344484	0.605197	0.654211	0.745572	0	0.676285	0.828366	0.589705	0.153206	1.48402	2.84442	1.77898	1.04559	0.668204	0.732465	0.964804	3.41146	5.92419	9.8026	0.343514	0.159047	0
m.z.243	UNK10.69_520.3412m/z	UNK10.69_520.3412m/z	UNK	Positive	0.843779	0	0	0	0	0.664422	0.866192	0	0.865798	0.715566	1.02615	1.00781	0.76796	0.703608	0	0	0	0	0	0	0	0.747144	0.705482	0.867471	1.30396	0	1.6884	0.551599	0	0	0	0	0	0	0	2.01756	1.08545	1.07649	0.998338	0.922173	0.827757	0	0	0	0
m.z.345	UNK10.89_327.0812m/z	UNK10.89_327.0812m/z	UNK	Positive	0.0355509	0	0	0	0.464349	0	0	0	0.0877634	2.84958	3.55362	3.8891	4.21388	1.39312	0	0	0	0	0	0.832288	0	0.760755	0.0402284	0.111598	0.140972	0.458388	0.866109	0.0271693	0	0	0	0	0	0	0	0.0471587	1.40436	0.474884	2.44533	2.91843	1.18525	0	0.0927561	0.225078	0.117682
m.z.346	UNK11.20_228.1962m/z	UNK11.20_228.1962m/z	UNK	Positive	0	0	0.0303272	0.000204251	0	6.93e-05	0	0	0	0	0	0	0	0	0	0.0470722	0	0.0384064	0	0	0.201904	0	0	0	0	0	0	0	0	0.124997	0	0.339246	0	0	0.0878981	0	0	0	0	0	0	0	0	0	0
m.z.123	UNK11.20_228.2347m/z	UNK11.20_228.2347m/z	UNK	Positive	0	0	4.16057	7.86756	5.40438	8.66046	8.38876	0	0	0.0360291	0.0806482	0	0.0410348	0.138197	0	0	2.4932	1.95742	3.66523	3.87978	0	0	0	0	0	0	0	0	0	0	0.517499	3.09059	10.6817	6.71042	3.84854	0	1.7518	1.85805	2.57489	2.22765	2.9808	3.23762	0	0.12304	0.332103
m.z.360	UNK11.20_240.2375m/z	UNK11.20_240.2375m/z	UNK	Positive	1.87902	2.05905	2.41323	1.76107	1.98482	1.14106	2.25188	0	0.985238	0.811037	0.520369	0	0.696005	0.643671	0	0	0	0	0	0	0	0.777799	0.524099	1.27172	1.00322	0	1.96812	0.620146	0	0	0	0	0	0	0	0	0	0	0	0.515252	0.16689	0	2.43398	1.83028	1.9642
m.z.570	UNK11.30_291.1988m/z	UNK11.30_291.1988m/z	UNK	Negative	2.50333	0	1.28719	6.56656	1.9624	5.65363	1.92329	5.43899	0.377056	1.04146	1.77597	0.686956	0.0574445	0.279022	4.37756	0	1.18105	1.1066	1.66941	0.0336142	1.05155	1.20772	0	0	0	0	0	0	8.01642	0.777111	1.29746	0.85852	4.2988	3.46301	0.379169	3.51506	1.20435	0.917856	1.75842	2.8456	3.03736	0.482606	1.95554	0	0
m.z.359	UNK11.38_365.1390m/z	UNK11.38_365.1390m/z	UNK	Positive	0.454668	0.0327499	0.0837521	0.260798	0.103622	0.272385	0.431182	0	0.590484	1.0227	0	0.151538	0	0.141651	0	0.593929	0	0	0	0	0	0	0.128112	0	0	0	0.144261	0.623034	0.127602	0	0	0	0	0	0	0	0	0	0	0	0.377762	0	1.39169	2.66821	1.46211
m.z.358	UNK11.43_155.0744m/z	UNK11.43_155.0744m/z	UNK	Positive	0	0	5.62741	6.87153	4.23453	4.26879	3.02054	2.56703	3.18313	3.36438	6.89417	6.81217	3.30166	6.52233	0	0.39476	9.03113	3.59218	9.93809	7.12896	0	0	0	0	0	0	0	0	0	3.27498	5.33508	4.44078	6.81219	7.61412	4.72549	0	3.80489	3.69061	4.36591	1.51017	1.49834	1.37509	0	0	0
m.z.357	UNK11.43_317.2001m/z	UNK11.43_317.2001m/z	UNK	Positive	0	0	0.128452	0.0338106	0	0.147267	0.0615993	0	0	0	0	0	0	0	0.000557515	0.09528	0	0.0502572	0	0	0.173907	0	0	0	0	0	0	0	0	0.0741776	0	0.21129	0	0	0.0787685	0	0.00219847	0	0	0	0	0	0	0	0
m.z.25	UNK11.43_434.2908n	UNK11.43_434.2908n	UNK	Positive	20.5707	20.4268	25.9337	19.8803	21.5258	17.8794	17.3629	40.3072	25.1183	37.3602	32.561	46.5046	23.5968	27.907	27.8186	13.1363	40.7938	16.4598	27.5114	23.8263	0	27.1079	25.3675	30.1989	29.873	34.0418	25.2571	33.8313	29.6151	23.9623	32.4914	14.8534	26.4349	27.6252	17.5959	29.8233	31.4945	31.5255	38.3671	33.2615	27.7037	23.4831	19.6483	18.3036	23.5766
m.z.356	UNK11.43_457.2068m/z	UNK11.43_457.2068m/z	UNK	Positive	0	0.0624396	6.47803	4.11972	2.56995	2.80334	1.57334	0	1.22086	5.40116	5.91435	2.09381	0.170728	0.836701	0	0.429571	6.48348	2.14239	4.53203	1.4822	0	0	0	0	0	0	0	0	0	3.00269	4.1764	0.784656	0	0	0	0	5.57004	2.95278	2.25681	1.47656	0.688978	0.178577	0	0	0.0362021
m.z.571	UNK11.51_658.3631n	UNK11.51_658.3631n	UNK	Negative	0	0	4.24225	2.56996	1.37608	2.08973	0.824548	0.982554	1.24064	11.9454	4.07576	4.91287	4.94742	5.91201	0	1.19911	8.00078	7.82984	1.26345	2.4755	4.76289	0	0	0	0	0	0	0	0	3.37906	4.99443	7.0477	3.7276	1.67523	2.65781	0	6.98334	4.09835	4.22822	1.4332	0.919276	1.19034	0	0	0
m.z.208	UNK11.61_299.1658m/z	UNK11.61_299.1658m/z	UNK	Positive	2.136	1.79076	2.23289	1.6012	1.87712	1.55844	1.37575	0	0.115646	0.076027	0.108117	0.155433	0.112422	0.0526628	0	0	0	0	0	0	0	0.197342	0.257825	0.0377258	0.241904	0	0.530096	0.243588	0	0	0	0	0	0	0	0.136803	0.096876	0.0848701	0.112685	0.0701605	0	0	1.70584	1.66449	2.14136
m.z.355	UNK11.74_496.3409m/z	UNK11.74_496.3409m/z	UNK	Positive	0	0	0.248396	0.00175185	0	0.0351616	0.0270864	0	0	0	0	0	0	0	0	0.114987	0	0.0663049	0	0	0.377826	0	0	0	0	0	0	0	0	0.161542	0	0.227843	0	0	0.173127	0	0	0	0	0	0	0	0	0	0
m.z.572	UNK11.82_655.3770m/z	UNK11.82_655.3770m/z	UNK	Negative	0	0	0	0	0	0	0	0.151077	2.46317	0.369426	0.655632	1.48658	0.887358	3.56892	0	1.61446	2.60964	6.33237	0.747901	0.524822	6.02354	0	0	0	0	0	0	0	0.203985	2.88472	4.20685	5.0683	6.5592	7.11473	7.3753	0.76133	24.2752	17.8971	16.5593	12.3169	6.94512	5.41716	0	0.117303	0
m.z.354	UNK12.00_105.0359m/z	UNK12.00_105.0359m/z	UNK	Positive	0.559243	0.981632	0.947224	0.237871	0.860089	0.455262	0.179871	0.397052	0.274565	0.2308	0.312413	0.164369	0.8242	0.212727	1.0924	0.989958	0.886427	0	0.346089	0.635912	0	1.04648	0.883678	0.651746	0	0.349619	1.34549	0.331986	1.35773	0.55699	0.995361	0.425025	2.20902	0.831547	0.657221	0.867614	1.63384	0.704889	0.690436	0.616298	2.68171	1.01987	0.776639	0.503709	0.864986
m.z.361	UNK12.00_163.0798m/z	UNK12.00_163.0798m/z	UNK	Positive	0	0	3.13949	2.75372	2.44152	2.57691	2.64064	0	0.72151	1.04007	1.43868	0.986676	0.691907	1.32696	0	0	1.07569	0.711678	0.857149	1.1765	0	0	0	0	0	0	0	0	0	0	0.575946	0.340952	0	1.00602	1.02818	0	1.59356	1.14795	2.10481	1.14347	1.23068	0.698689	0	0.772016	1.30667
m.z.209	UNK12.00_365.1380m/z	UNK12.00_365.1380m/z	UNK	Positive	13.3849	27.5803	22.971	10.2926	25.91	0.255927	7.71317	0	5.15481	0.251553	10.3592	0.0847614	10.3499	0.151482	0	0	9.19447	12.2776	0	0	0	10.0259	0.116145	18.8923	16.7311	13.6723	16.0664	0.116404	0	0	11.7826	0	0	0	0	0.458362	0.155883	0.208525	0.210868	12.0758	0.150058	4.66872	19.0306	0.0327058	20.3158
m.z.353	UNK12.31_229.1484m/z	UNK12.31_229.1484m/z	UNK	Positive	0.212731	0.466535	0.763074	0.542946	0.581939	0.409164	0.416347	0	0	0	0	0	0	0	0	0	0	0	0	0	0	0	0	0	0	0	0	0	0	0	0	0	0	0	0	0	0	0	0	0	0	0	0.539713	0.644281	0.543723
m.z.17	UNK12.31_456.2739n	UNK12.31_456.2739n	UNK	Positive	36.4739	24.9016	33.5826	35.7859	29.7099	44.5317	60.8257	40.3983	62.0502	67.3475	55.7214	106.183	41.1893	62.2137	32.9315	20.9105	44.0512	26.6146	30.7964	25.3839	0	49.8749	25.6611	73.8405	65.9101	46.5012	63.4581	53.5812	41.9184	22.3056	49.2432	14.8625	47.671	24.8216	18.22	34.0246	7.87781	0	72.0676	29.2069	18.5256	24.8525	29.1038	21.4835	31.1184
m.z.351	UNK12.31_479.1872m/z	UNK12.31_479.1872m/z	UNK	Positive	0	0	0	0	0	2.64e-05	0	0	0	0	0	0	0	0	0	0.0163045	0	0.0118883	0	0	0.0727772	0	0	0	0	0	0	0	0	0.0247809	0	0.0511663	0	0	0.0338721	0	0	0	0	0	0	0	0	0	0
m.z.350	UNK12.49_379.2285m/z	UNK12.49_379.2285m/z	UNK	Positive	0.327488	0	0	0.14	0	0.203082	0.149132	0	0.4121	0.664624	0	0	0	0.119477	0	0.149377	0	0	0	0	0	0	0.113369	0	0	0	0.0599632	0.41631	0	0	0	0	0	0	0	0	0	0	0	0	0.233493	0	0.711821	1.30862	0.685322
m.z.150	UNK12.62_242.2510m/z	UNK12.62_242.2510m/z	UNK	Positive	0	0	5.01934	10.7271	7.58766	14.1327	15.2411	0	0	0	0.235126	0.110132	0.0564051	0.332344	0	0	1.29192	1.49493	2.99472	4.21483	0	0	0	0	0	0	0	0	0	0	0	1.90119	6.40853	7.77667	3.96506	0	4.40964	3.07405	3.60981	4.16437	5.84255	6.25771	0	0.406239	0.791284
m.z.166	UNK12.67_254.2510m/z	UNK12.67_254.2510m/z	UNK	Positive	0	0	3.86911	7.54114	5.13263	15.9415	18.2807	0	0.035552	0.143861	0.456203	0.242277	0.114997	0.458006	0	0	1.20772	1.54872	1.9978	3.45568	0	0	0	0	0	0	0	0	0	0	0	1.45043	3.04335	4.06609	2.24477	0	1.50864	1.94977	2.26203	3.46709	3.84235	2.07686	0	0	0.0912199
m.z.349	UNK12.75_335.1314m/z	UNK12.75_335.1314m/z	UNK	Positive	0.373482	0.796023	0.450862	0.158549	0.570042	0.0842455	0.32127	1.7817	0.589543	0	0.751758	2.59161	0.247866	0.0393571	1.91166	0	0	0	0	2.15199	0	0.153531	0	0.422813	0	0	0.412233	0	0.704019	0	0	0	0.705465	0	0	0.577395	0.0428277	0	1.34681	0.0731629	0	0	0.488484	0	0.537926
m.z.573	UNK12.80_745.3742m/z	UNK12.80_745.3742m/z	UNK	Negative	0	0.657023	6.96074	6.67883	5.35156	8.52534	3.81797	0	0.156921	0.287326	0.716983	0.649113	1.14517	1.04737	0	1.27803	4.13764	2.89746	1.85712	4.60528	5.40915	0	0	0	0	0	0	0	0	5.52293	7.31206	6.86763	4.7615	3.60121	4.63564	0	0.207837	0.497823	0.211526	0	0.0481325	0.167074	0	0	0
m.z.574	UNK12.98_297.2460m/z	UNK12.98_297.2460m/z	UNK	Negative	5.07978	4.34945	10.8482	4.29082	3.83987	3.07167	7.13859	6.26837	41.3694	4.95537	19.4737	6.71811	7.22792	8.11214	7.49998	6.11503	5.97846	6.28384	13.8443	6.75896	6.19397	9.88992	4.04988	6.70594	4.75283	6.94033	7.31386	8.14816	5.88224	5.07281	3.98084	6.90271	4.327	3.76356	4.84277	4.99822	5.57708	3.91026	7.22177	11.0562	4.86097	6.08747	4.52545	5.81149	5.92946
m.z.575	UNK12.98_660.3785n	UNK12.98_660.3785n	UNK	Negative	0	0	5.82681	5.28184	2.69457	5.36746	1.89167	2.3122	1.83942	11.0261	5.13386	5.06175	6.74529	8.8094	0	0.746429	5.04439	4.54097	1.34872	2.38503	4.74116	0	0	0	0	0	0	0	0	3.31069	6.62825	6.10477	4.75498	2.80907	4.04067	0	2.48777	1.10945	1.12746	0.62842	0.188476	0.833635	0	0	0
m.z.348	UNK13.11_149.0275m/z	UNK13.11_149.0275m/z	UNK	Positive	0	0	0	0	0	0	0	0	0	0	0	0	0	0	0	0.00291375	0	0.00647442	0	3.56e-05	0.0596361	0	0	0	0	0	0	0	0	0.0107473	0	0.0310714	0	0	0.0153417	0	0	0	0	0	0	0	0	0	0
m.z.163	UNK13.11_301.1455m/z	UNK13.11_301.1455m/z	UNK	Positive	4.47176	2.851	2.30062	2.03485	2.2643	2.89924	3.03207	0.222219	2.39911	2.43078	3.16842	4.36363	2.17696	2.28459	1.00962	0.662188	0.552402	0	0	0.722108	0	3.62379	3.05154	3.21746	3.86885	1.05831	8.16801	2.87942	1.094	0	0.633671	0	0	0.201528	0.587614	6.80626	3.68793	3.25442	4.10491	3.69739	3.2595	0.837052	2.78777	2.50928	3.62575
m.z.347	UNK13.16_300.9965m/z	UNK13.16_300.9965m/z	UNK	Positive	0	0	0	0	0	0	0	0	0	0	0	0	0	0	0	0	0	0.153514	0	0	0.158581	0	0	0	0	0	0	0	0	0	0	0	0	0	0	0	0	0	0	0	0	0	0	0	0
m.z.576	UNK13.60_648.3788n	UNK13.60_648.3788n	UNK	Negative	0	0	10.8428	9.79567	8.42061	11.1285	5.00565	2.0412	1.43431	9.16656	7.31043	6.96558	9.08954	10.3112	0	2.26068	16.7118	16.347	3.81921	2.74543	10.7294	0	0	0	0	0	0	0	0	5.27129	9.35616	12.5656	10.5029	7.93123	8.48103	0	8.68335	7.15356	9.40903	2.88915	2.69942	4.11489	0	0.173779	0.525939
m.z.375	UNK13.78_854.5883m/z	UNK13.78_854.5883m/z	UNK	Positive	0	0	0	0	0	0	0	1.713	1.14874	0	0.902629	1.17197	0.0773286	0	2.20656	0	0	0	0	0.922808	0	0	2.29282	0	0	0	0	0	2.05731	0	2.43805	0	3.21512	0.128949	0	1.2205	0.411601	3.23036	4.10224	0	0.0416671	0	0	0	0
m.z.388	UNK13.86_792.5276n	UNK13.86_792.5276n	UNK	Positive	2.41997	0.967385	1.18983	2.75812	1.09451	2.38023	3.14204	0	1.03789	1.68252	0.187635	0.0792302	0.169531	1.58673	0	1.39518	1.49328	0	0.522208	0	0	1.41639	1.29023	1.82722	0.237904	1.00943	1.97584	1.16583	0.870468	0.719411	1.59578	0.671439	0.363273	0.44014	0.279079	0.0349713	0	0	0.0856724	0.0393368	0.976513	0.512392	2.44454	3.65503	2.2744
m.z.441	UNK13.91_364.0857m/z	UNK13.91_364.0857m/z	UNK	Positive	6.05484	0	0	0	0	0	0	6.77558	0	0	0	0	0	0	3.35203	0	0	0	0	0	0	5.17953	0	0	0	0	0	0	8.15547	0	0	0	0	0	0	36.1611	0	0	0	0	0	0	3.15742	0	0
m.z.389	UNK13.91_771.4901m/z	UNK13.91_771.4901m/z	UNK	Positive	0	0	2.44285	4.29653	3.3377	3.92051	3.34688	0	0.227033	0.410274	1.46983	1.03308	0.897631	1.66165	0	0	2.79126	3.01884	0	1.12183	0	0	0	0	0	0	0	0	0	0	0	1.77038	2.17506	2.41427	2.87139	0	0.977701	0.795985	0.323437	0.286463	0.469321	0	0	0	0.424186
m.z.577	UNK13.99_1021.4180m/z	UNK13.99_1021.4180m/z	UNK	Negative	4.82614	2.20806	1.39852	1.06006	2.15155	0.155191	0.583839	0	0	2.66624	0	0.544144	1.87619	0.849585	0	2.27006	0.393363	1.42725	0.147543	0	0.572903	1.52383	0	4.28901	1.47795	1.88956	0.946047	1.32024	0.474887	0.561982	0.664858	0.260057	0	0	0.175918	0	0	0	0	0.360709	0	0.482172	4.22072	2.18372	4.12648
m.z.578	UNK13.99_301.1625m/z	UNK13.99_301.1625m/z	UNK	Negative	3.82846	3.25678	2.42012	1.52811	2.39411	0.807204	1.10186	0	0	2.29053	0	1.19282	1.87234	2.23047	0	2.6075	1.28072	1.07469	0.432161	0	1.14195	1.38361	0.519699	4.5011	1.82427	2.80861	1.54571	1.31839	0.603576	1.17084	1.53007	0.825562	0.166041	0.26971	0.740632	0	0	0	0	1.15813	0.338015	0.980137	3.66498	2.92879	5.20643
m.z.579	UNK13.99_454.0552m/z	UNK13.99_454.0552m/z	UNK	Negative	3.08266	1.5983	0.918747	1.31951	1.66828	0.497366	0.869731	0	0	1.99029	0	0.411349	1.4488	0.872019	0	2.24616	0.771137	0.941813	0.296158	0	0.491527	1.27232	0.192343	2.90613	1.02643	1.24828	0.759479	0.818857	0.650156	1.23463	0.840176	0.600684	0.107918	0.124235	0.654674	0	0	0	0	0.568893	0.153264	0.855546	2.4952	2.01419	3.11736
m.z.511	UNK13.99_481.0743m/z	UNK13.99_481.0743m/z	UNK	Negative	7.55494	3.73627	2.63985	2.70402	3.64886	1.23606	2.26469	0	0	5.27047	0.400709	1.60879	3.56417	1.82098	0	5.07881	1.99754	2.9136	0.766882	0	1.45271	4.41966	0.680323	7.27166	2.34893	3.03131	2.05913	3.70231	2.19198	3.68384	1.67431	1.8048	0.242993	0.373816	1.75754	0	0	0	0	1.78699	0.404052	2.60529	6.20442	5.28308	7.28551
m.z.580	UNK13.99_648.3789n	UNK13.99_648.3789n	UNK	Negative	0	0	24.7761	18.0293	13.0148	16.5949	8.2258	6.48147	3.59476	21.0801	11.6107	11.1712	15.6793	20.758	0	0.226277	3.10043	2.60401	1.89147	2.44777	5.12478	0	0	0	0	0	0	0	0	2.83973	4.97265	6.37985	5.12032	3.50761	3.06063	0	0.511265	0.124792	0.421959	0	0	0.196194	0	0	0
m.z.131	UNK13.99_722.5077m/z	UNK13.99_722.5077m/z	UNK	Positive	6.25428	6.4201	8.07297	6.0696	6.73219	6.42626	6.34661	1.41918	4.42407	4.98462	5.65719	6.18469	4.75499	4.45411	1.76296	1.22752	1.81431	1.38629	1.4092	2.55443	0	4.82764	4.85711	5.30943	5.90411	2.97738	18.1186	3.4749	1.63278	1.01114	1.64487	1.14112	1.32822	1.1587	2.24551	10.3843	26.2556	5.64958	6.4392	5.19231	6.65624	2.02909	6.08158	5.43356	8.64687
m.z.581	UNK13.99_747.2181n	UNK13.99_747.2181n	UNK	Negative	13.0834	12.2	6.05872	6.76974	9.37115	3.65909	6.25223	0	0	8.92288	0	4.73901	8.00425	6.29705	0	11.9289	6.86769	4.73231	2.34697	0	4.15215	6.9958	2.71569	13.7444	6.68677	8.87248	4.92635	4.63247	3.34346	7.00327	6.68912	4.36066	1.08216	1.29352	3.88509	0	0	0	0	6.13341	2.06133	5.15298	11.7861	10.8134	16.0332
m.z.440	UNK14.04_369.0363n	UNK14.04_369.0363n	UNK	Positive	0.151409	0	0	0	0	0.655765	0.880309	0	0.204886	0.0414022	0.35427	0.610305	0.193341	0.636047	0	0	0	0	0	0	0	0.426353	0.343328	0.760763	0.653406	0	0.481824	0.350788	0	0	0	0	0	0	0.167795	1.57747	0.277771	1.77645	2.75557	2.0371	0.372091	0	0	0.17297	0
m.z.141	UNK14.09_660.4464n	UNK14.09_660.4464n	UNK	Positive	3.50542	4.53903	4.83318	4.04689	4.15219	3.53908	3.47659	0.26127	1.86329	1.86001	1.74514	2.49083	1.6457	1.45287	1.02408	0.802585	0.636703	0.383738	0	0.996812	0	1.85562	1.56785	2.54156	3.07089	1.65995	10.7725	1.58617	1.21864	0	0.849241	0.238359	0.131464	0.266299	1.31916	4.46148	20.6529	1.93551	1.87302	1.81923	2.90495	0.183041	3.6496	3.73905	5.31456
m.z.250	UNK14.17_616.4200n	UNK14.17_616.4200n	UNK	Positive	2.3475	0.0392721	0.0857142	0	0.0533116	1.1705	0.99454	0	1.64883	2.25895	2.39744	2.06119	2.75512	1.90476	0	0	0	0	0	0	0	2.17737	2.83655	1.53248	0.0928922	0	4.60502	1.72592	0	0	0	0	0	0	0	7.18017	2.84789	2.4436	2.8364	1.81377	3.05372	0	0.0357111	0.0290429	0.0455269
m.z.439	UNK14.30_256.2237m/z	UNK14.30_256.2237m/z	UNK	Positive	0	0	0	0	0	0	0	0	0	0	0	0	0	0	0	0.034256	0	0.0174869	0	0	0.525988	0	0	0	0	0	0	0	0	0.0787413	0	0.147757	0	0	0.115967	0	0	0	0	0	0	0	0	0	0
m.z.438	UNK14.35_528.3686n	UNK14.35_528.3686n	UNK	Positive	0.950228	1.08802	1.22829	1.02785	1.50142	1.07543	0.935767	0	0.575847	0.633398	0.497192	0.783579	0.563512	0.514041	0	0	0	0	0	0	0	0.549029	0.603085	0.464827	0.703344	0	4.40786	0.508854	0	0	0	0	0	0	0.204278	1.58947	5.61686	0.597794	0.625887	0.492984	0.472909	0	1.03946	0.69235	1.03721
m.z.437	UNK14.40_212.2404m/z	UNK14.40_212.2404m/z	UNK	Positive	3.03468	4.17204	4.64433	3.88984	4.34707	3.37671	3.33006	0	1.86126	1.81297	2.0942	2.34095	1.72933	1.62356	0.482875	0.180609	0	0	0	0.565589	0	2.17891	1.71767	1.74643	2.4488	0.80291	11.812	1.49584	0	0	0	0	0.378429	0	0.31783	5.11327	20.7337	2.35828	2.30393	2.1716	2.79604	0.440643	3.28878	3.30007	5.40118
m.z.436	UNK14.40_254.2536m/z	UNK14.40_254.2536m/z	UNK	Positive	0.0889055	0	0.470882	0.395577	0.899166	0.679915	0	0	0.119607	0	0	0.576846	1.77875	1.80824	0	1.71611	1.75379	0	0.655126	0.795763	0	0	0.224456	0.104486	2.26933	0	1.07875	1.26436	0.235643	0	0	1.38893	0.427507	0.497512	0.290348	2.1365	1.07234	0.984233	0.414438	3.28253	0.29223	0	0.294188	1.44277	0.222856
m.z.435	UNK14.48_419.2786m/z	UNK14.48_419.2786m/z	UNK	Positive	0	0	0	0	0	0.000499113	0	0	0	0	0	0	0	0	0	0.0431849	0	0.0396176	0	0	0.471145	0	0	0	0	0	0	0	0	0.0634187	0	0.302774	0	0	0.11832	0	0	0	0	0	0	0	0	0	0
m.z.582	UNK14.48_747.3893m/z	UNK14.48_747.3893m/z	UNK	Negative	0	0.866068	6.6327	6.25286	4.68953	8.18381	3.38403	0	0.15131	0.189309	0.204841	0.227411	0.550169	0.990701	0	0.410429	1.83051	1.14815	1.25297	2.24846	3.14117	0	0	0	0	0	0	0	0	2.61047	4.47678	2.94257	3.1357	2.7041	2.62087	0	0	0.0521731	0	0	0	0	0	0	0.202508
m.z.583	UNK14.53_636.3784n	UNK14.53_636.3784n	UNK	Negative	0	0.0429096	18.9714	18.9294	9.76352	17.3476	9.9013	9.072	4.51663	14.7261	10.3312	11.2535	17.5696	17.6508	0	0	4.36219	4.17081	0.419894	0.424398	3.03283	0	0	0	0	1.01426	0.0631802	0	0	1.87026	6.13556	8.80877	8.73588	6.31518	6.40225	0	0	0.0365741	0.0609785	0	0	0	0	0.496567	1.73457
m.z.584	UNK14.71_609.3982m/z	UNK14.71_609.3982m/z	UNK	Negative	0	0	4.91628	12.5295	11.676	31.2719	12.2767	4.9198	0.339244	0.771342	1.47601	2.98756	3.91237	5.91962	0	0.229621	2.07361	1.5727	1.307	1.67633	4.43037	0	0	0	0	0	0	0	0	0	1.27047	0.713392	2.75546	2.23717	0.556515	0	5.05012	3.44662	1.88884	3.75004	1.88356	2.07077	0	0.675515	3.68177
m.z.434	UNK14.79_173.1372m/z	UNK14.79_173.1372m/z	UNK	Positive	0	0	0	0	0	0.00116776	0	0	0	0	0	0	0	0	0	0.0690746	0	0.0367979	0	0	0.319854	0	0	0	0	0	0	0	0	0.0858233	0	0.320302	0	0	0.0897011	0	0	0	0	0	0	0	0	0	0
m.z.51	UNK15.02_274.1618m/z	UNK15.02_274.1618m/z	UNK	Positive	2.51736	2.53772	3.61347	2.46842	2.53636	1.94926	1.91431	38.6585	15.8969	1.71301	12.3021	21.3012	5.91976	1.44839	36.32	1.13536	4.34869	0.936884	4.18463	30.4331	0	6.89052	33.1831	2.40586	1.65293	2.18631	2.17526	1.83707	14.8514	1.23272	11.6281	4.29683	24.3163	8.38275	1.42786	26.5768	15.5841	33.8107	24.3282	5.20665	9.35644	1.67154	2.66418	2.61697	2.67945
m.z.585	UNK15.09_383.2631m/z	UNK15.09_383.2631m/z	UNK	Negative	0.0674905	0.0541148	0	0.302857	0.306086	0.103393	0	1.037	0	1.30225	0.393182	1.86979	1.61232	0.166708	0.600773	0.712766	0.477613	0.237627	0.0240117	1.12665	0.170975	0	0.375444	1.43945	0.123346	0.0617987	0.76057	0.125092	1.20156	0.0434515	2.57633	2.83238	1.16846	0.96976	0	0.0324674	0.376154	1.63333	1.97773	3.77682	1.61152	0	0	0.176201	0.996366
m.z.586	UNK15.15_323.0998m/z	UNK15.15_323.0998m/z	UNK	Negative	0	0.0469951	3.59651	3.64812	2.63186	3.32013	1.48663	1.49149	0.903249	4.64812	2.65353	2.92738	3.47838	4.15771	0	1.39786	3.23759	2.24699	2.46821	2.28502	3.10909	0	0	0	0	0	0	0	0	2.94452	2.67965	2.58199	1.89456	1.45629	1.76332	0	1.27045	0.5708	0.722029	0.122538	0.206485	0.75959	0	0	0
m.z.433	UNK15.15_367.2701m/z	UNK15.15_367.2701m/z	UNK	Positive	0	0	0.0451196	0	0	0.0115477	0.000634583	0	0	0	0	0	0	0	0	0.233274	0	0.09178	0	0	1.17659	0	0	0	0	0	0	0	0	0.223465	0	0.619272	0	0	0.31885	0	0	0	0	0	0	0	0	0	0
m.z.587	UNK15.15_425.1687m/z	UNK15.15_425.1687m/z	UNK	Negative	0.119224	0.363139	8.44417	7.66865	6.12239	7.21355	3.59523	3.81998	2.07217	10.6445	6.87474	6.89168	8.2721	9.3653	0	3.13532	7.92121	5.32679	5.82876	5.05369	7.30706	0	0	0	0	0	0.0174019	0	0	6.68563	5.92479	6.17525	4.31606	3.26355	4.2182	0	2.99841	1.67631	2.0544	0.62055	0.614645	1.51235	0.21833	0.184085	0.291275
m.z.588	UNK15.15_559.3181m/z	UNK15.15_559.3181m/z	UNK	Negative	0	0	2.86215	2.50441	2.0051	2.35395	0.840075	1.19575	0.631639	3.5285	2.00855	1.9777	2.5711	3.17792	0	0.554305	2.14704	1.40279	1.18464	1.60234	2.2245	0	0	0	0	0	0	0	0	2.04015	2.08884	1.55761	1.28858	0.767218	1.1505	0	0.681025	0.29473	0.31547	0	0	0.139764	0	0	0
m.z.589	UNK15.15_662.3939n	UNK15.15_662.3939n	UNK	Negative	0	4.72048	111.048	89.0529	81.4039	90.6545	50.0772	51.993	32.6578	123.378	107.208	99.054	106.603	122.905	0	45.7623	109.906	66.7547	83.5145	70.4989	106.714	0	0	0	0	0.305011	3.03713	0	0	75.2194	78.944	80.9479	56.6285	44.6023	53.8423	0	55.3109	35.5847	37.233	24.0383	18.1548	30.45	0	0.86728	7.19773
m.z.590	UNK15.15_724.3839m/z	UNK15.15_724.3839m/z	UNK	Negative	0	0	10.2104	8.46936	7.48791	9.10248	3.46583	3.98202	2.42663	9.5797	8.28764	7.4182	9.10006	10.1895	0	1.82074	8.58825	4.56168	5.59486	6.09471	12.1089	0	0	0	0	0	0	0	0	6.62877	6.36837	6.49712	4.43745	3.21994	4.49295	0	3.51801	1.89783	1.27578	0.733399	0.507936	1.51603	0	0	0
m.z.591	UNK15.22_301.1623m/z	UNK15.22_301.1623m/z	UNK	Negative	7.41641	5.98519	3.07751	2.93484	3.55791	1.92954	2.20511	0	0	5.67355	0	2.84254	3.45431	5.16568	0	7.54012	2.97406	1.21821	1.32481	0	2.04515	2.46023	2.20462	9.48935	3.35204	5.21101	3.66354	3.78879	1.57132	3.20523	3.58178	1.27325	0.57142	0.724361	1.83282	0	0	0	0	1.9794	1.50117	2.13991	7.41386	7.75695	9.74949
m.z.432	UNK15.22_332.9681m/z	UNK15.22_332.9681m/z	UNK	Positive	0	0.23586	0	0.161748	0	0.0603615	0.000337543	0	2.66593	1.68124	0.351788	0.216369	0.0486065	0	3.50625	1.24124	0	0.0123554	0	0	0.0989344	0.295316	2.48321	0	0	0	0	0	0.294097	0.0211721	0	0.0670294	0	0	0.0257987	7.6315	2.63413	0.391379	1.74622	2.57622	6.65416	0	0.106121	0.340461	0
m.z.431	UNK15.22_685.3782m/z	UNK15.22_685.3782m/z	UNK	Positive	2.48545	0	0.173283	0	0	0.992735	0.77192	0	1.04149	0.92053	1.79828	2.08856	1.85576	1.04651	0	0	0	0	0	1.21028	0	2.3022	1.70542	2.68764	1.0632	0	5.47339	2.59112	0	0	0	0	0	1.63464	0.928998	5.24163	2.31269	2.55603	2.80972	1.77154	2.15241	0	0	0.287099	0
m.z.430	UNK15.27_355.0816n	UNK15.27_355.0816n	UNK	Positive	0.161013	0.611858	0.941438	1.42045	1.30878	1.05427	1.02603	0	0.831161	0.243034	0.432206	0.712545	0.280119	0	0	0	0	0	0.249422	0.837679	0	0	0.0379084	0	0	0	0.114764	0.177861	0	0	0	0	0.363717	0	0	0.0467121	1.08349	0.410379	0.29375	0.165574	0.136406	0	0.187933	0.416066	1.24929
m.z.592	UNK15.27_577.3284m/z	UNK15.27_577.3284m/z	UNK	Negative	0	0.109663	4.9118	4.4296	3.82375	4.36354	1.69728	3.31584	1.94995	8.56498	4.89563	5.21011	6.64323	7.79211	0	3.71095	7.78998	5.2029	7.49073	6.82556	7.41508	0	0	0	0	0	0	0	0	4.27695	3.64814	3.31045	2.60869	1.55098	2.22759	0	7.44416	4.42544	4.73062	2.33448	2.33971	4.30896	0	0	0.193789
m.z.593	UNK15.63_433.1851m/z	UNK15.63_433.1851m/z	UNK	Negative	3.70526	2.93142	1.69252	3.04102	1.98123	2.89562	3.00534	0	0	2.06728	0	0.742138	1.13623	3.27708	0	1.52696	1.16273	0.184421	1.22216	0	0.797947	1.47505	1.40826	4.92532	1.08112	1.87904	2.99004	1.1755	0.19016	0.626666	1.3696	0.82481	0.522584	0.496618	0.364589	0	0	0	0	0.475918	0.357999	0.408953	3.1981	3.49726	5.0514
m.z.594	UNK15.63_735.3893m/z	UNK15.63_735.3893m/z	UNK	Negative	0	2.27239	16.5307	15.8442	12.0688	18.3386	8.31054	0.545461	0.561523	0.379592	0.844707	1.27155	0.835933	1.3944	0	0.323967	1.18054	0.50099	0.948276	1.24238	1.79843	0	0	0	0	0	0	0	0	1.6843	3.79671	1.96587	2.63038	2.53816	1.41249	0	0	0	0	0	0	0	0	0	0
m.z.595	UNK15.76_1252.7657m/z	UNK15.76_1252.7657m/z	UNK	Negative	6.44526	3.22301	2.25172	3.26848	2.69948	3.22158	1.68717	0.811379	0	4.20212	0	2.25676	1.72142	2.14667	0.828639	7.08478	1.55873	2.24443	0.486327	0.445119	0.530271	1.43859	4.37601	4.90029	2.93128	1.92675	1.67912	6.99622	1.07386	2.01809	2.19206	0	0.597013	0	1.1907	0	0	0.087011	0.115705	0	0.421817	0.94774	4.66478	4.46057	6.57055
m.z.160	UNK15.76_151.1445n	UNK15.76_151.1445n	UNK	Positive	1.42679	2.27739	2.42931	1.13527	2.39558	0.376524	0.446114	3.01628	2.67507	1.06596	1.45255	2.57514	0.53335	0.0512568	5.02515	0.582456	0.243568	0.162862	0.186137	3.92344	0	0.850096	2.9443	0.858039	0.328372	0.669109	1.03571	0.679166	1.80805	0	1.18605	0.296802	2.64079	0.548755	0.189105	1.91888	1.56074	2.8855	1.94726	0.543941	1.25723	0.178484	2.84834	2.84472	2.92987
m.z.429	UNK15.76_274.1648m/z	UNK15.76_274.1648m/z	UNK	Positive	0	0	0	0	0	0	0	0	0	0	0	0	0	0	0	0.0691754	0	0.0172456	0	0	0.467601	0	0	0	0	0	0	0	0	0.0592992	0	0.186218	0	0	0.0631342	0	0	0	0	0	0	0	0	0	0
m.z.596	UNK15.76_299.2018m/z	UNK15.76_299.2018m/z	UNK	Negative	43.81	43.2766	30.2282	29.8675	30.4297	26.6189	31.3808	17.6411	19.299	33.4673	12.7112	39.3765	28.9231	33.4456	28.5558	53.311	31.29	29.9907	16.6139	12.6243	19.6769	35.1353	38.0392	51.9987	23.4952	35.1573	30.8249	38.4078	26.7239	28.0514	28.9554	22.201	17.9499	11.4352	24.122	11.2618	7.96047	16.5297	16.3782	22.3976	14.2741	19.0898	41.3054	49.5867	58.5764
m.z.428	UNK15.76_300.2133n	UNK15.76_300.2133n	UNK	Positive	21.2881	39.8133	8.5163	6.55866	8.0423	10.31	0.902147	14.9449	44.389	7.59294	2.38696	3.52508	2.63893	0.907514	15.3884	13.0221	2.285	0	0.938038	8.73245	0	22.8699	25.6126	4.34853	1.07057	0.26271	2.69573	4.74462	31.7562	1.70866	0.953808	9.81635	3.28782	7.64122	1.51446	158.76	14.5674	2.83064	6.13331	2.97183	5.20158	1.68877	25.1959	8.41394	5.90838
m.z.597	UNK15.76_367.1926m/z	UNK15.76_367.1926m/z	UNK	Negative	2.8194	2.43835	2.4117	2.38716	2.03888	1.88859	2.90209	1.47558	2.93103	2.84349	1.60476	2.64375	2.75015	2.87114	2.0747	3.05513	2.22358	2.8455	1.17152	1.40022	1.60783	3.85136	2.07288	3.10929	1.316	2.63321	2.04173	2.84146	2.17659	3.12596	1.94414	2.85408	1.64402	1.2416	2.13256	1.34427	0.99111	1.60435	2.22219	2.21788	1.09581	1.80089	2.51344	3.02268	3.51208
m.z.598	UNK15.76_384.1823m/z	UNK15.76_384.1823m/z	UNK	Negative	1.17329	1.26547	1.16833	1.06898	1.19541	0.808666	1.38426	0.851241	1.35456	1.51478	0.538898	1.56798	1.4119	1.3738	1.11162	1.44414	1.18206	1.32682	0.621021	0.676031	0.954107	1.58289	0.932169	1.69704	0.544154	1.31705	1.26854	1.03554	1.10409	1.33236	1.04549	1.36234	0.974177	0.668655	0.920145	0.639313	0.42776	0.750427	0.793883	0.96228	0.59831	0.851663	1.33581	1.83987	2.24372
m.z.599	UNK15.76_399.1299m/z	UNK15.76_399.1299m/z	UNK	Negative	5.45913	2.60197	1.78411	2.07485	1.64912	1.50275	1.45367	0.553239	0.432149	2.55491	0	1.72813	1.50665	2.26962	1.30018	3.89872	1.09572	1.64496	0.770617	0.706972	0.845293	1.8909	2.1241	4.74381	1.64508	2.13643	1.777	4.15777	1.43954	1.47782	1.38277	0.744415	0.354464	0.177265	1.04445	0.414478	0.117066	0.57434	0.686709	0.777204	0.394043	0.948543	3.98296	3.47166	4.64049
m.z.600	UNK15.76_425.0783n	UNK15.76_425.0783n	UNK	Negative	2.93152	4.81441	0.92347	2.52973	2.59995	2.18071	4.07596	3.7055	6.29391	2.21366	2.18969	4.35161	2.35345	1.88232	3.03126	5.33915	5.31578	2.58466	0.973915	1.9391	1.33023	4.88115	3.74632	4.42618	3.24281	2.81389	2.23919	2.57204	3.30127	2.83616	4.68788	2.5016	2.47161	1.77505	1.91122	2.2974	1.18597	3.77049	2.25459	2.39381	3.27667	2.8935	2.64495	2.90478	2.66202
m.z.601	UNK15.76_446.1468n	UNK15.76_446.1468n	UNK	Negative	10.0889	7.93534	7.55165	6.45683	6.16736	5.98586	5.85247	3.48748	3.66581	8.1109	2.64516	7.29313	7.1981	9.22845	5.77846	10.3498	5.84038	7.9802	3.6094	2.89961	4.03749	7.41272	6.00287	10.3952	4.58405	6.78288	5.34864	7.47754	5.89104	7.25592	5.78898	5.30948	3.37653	2.26409	5.30598	2.61379	1.79642	2.99185	3.3502	4.70453	2.50598	4.22702	7.93943	8.29683	10.8029
m.z.602	UNK15.76_487.0675m/z	UNK15.76_487.0675m/z	UNK	Negative	0.919169	1.20976	0.367778	0.872293	0.807787	0.633427	1.49179	1.01345	1.53702	0.939897	0.656926	1.17538	0.853126	0.489039	1.09107	1.60739	1.3778	0.970644	0.313428	0.579901	0.497742	2.23876	1.18735	1.53833	0.950838	1.05552	0.945525	0.840903	1.20949	1.21678	1.24651	0.824161	0.658445	0.475142	0.648162	0.802371	0.510308	0.728176	0.742081	0.677879	0.649711	0.926824	0.839003	0.9022	1.04802
m.z.603	UNK15.76_490.1333m/z	UNK15.76_490.1333m/z	UNK	Negative	1.99349	0.970666	1.10578	0.904288	0.845612	0.839234	1.59297	0.984642	1.08518	1.62589	1.65759	0.608298	0.802472	0.95031	0.779621	1.96715	1.09836	1.50243	0.175878	0.999695	0.240187	3.54294	3.48938	1.21094	1.33894	1.11189	0.701076	4.05583	1.66845	2.67094	0.891127	0.965719	0.629558	0.403695	1.33751	0.892479	1.38746	0.916285	2.36804	1.26181	0.628054	1.05211	0.941703	0.757406	1.19512
m.z.604	UNK15.76_650.3939n	UNK15.76_650.3939n	UNK	Negative	0	0.742985	34.0334	32.5999	22.9567	32.8635	19.3271	21.4392	13.2017	32.135	36.7022	34.3741	40.6208	38.9367	0	10.064	44.9911	39.1477	17.7418	14.4088	30.6045	0	0	0	0	3.53325	2.56091	0.907138	0	19.2839	27.7388	38.8053	33.0927	30.4781	28.033	0	45.0349	37.1137	41.8709	21.9048	19.6653	25.1148	0	7.90796	15.8389
m.z.605	UNK15.76_712.3837m/z	UNK15.76_712.3837m/z	UNK	Negative	0	0	3.58664	4.11091	2.39149	4.17061	1.8891	1.78726	1.01778	3.14757	2.71764	3.28934	4.2105	4.10633	0	0.0446448	4.33597	3.54189	0.757548	0.343387	3.5444	0	0	0	0	0	0	0	0	1.55435	2.83919	3.84423	3.71683	3.09111	3.26677	0	3.32391	3.13886	2.2901	1.13587	1.09251	1.83062	0	0.240982	1.03487
m.z.606	UNK15.76_724.2848m/z	UNK15.76_724.2848m/z	UNK	Negative	2.02245	3.04713	0.627822	1.87276	2.01713	1.6926	1.08854	1.44752	0.0701364	1.65405	0	2.53085	1.52427	1.06374	1.43253	3.9241	2.49017	1.44844	0.779791	0.380101	0.68066	0.994391	2.02573	2.88324	1.74865	1.38542	0.906451	0.742283	1.18697	1.25704	2.62189	0.794037	0.900479	0.402406	0.931794	0.369202	0	0.635664	0.368793	0.504775	0.843101	0.743417	2.26605	1.88986	2.0271
m.z.607	UNK15.76_751.3028m/z	UNK15.76_751.3028m/z	UNK	Negative	1.60629	2.10976	0.599163	1.81588	1.69886	1.58401	1.49205	1.2421	0.381661	1.67245	0	1.95976	1.54263	0.566119	0.95187	3.4288	2.49903	1.58983	0.441307	0.590709	0.619722	1.60524	1.70638	2.42207	1.23109	1.33875	0.40559	0.725401	1.36967	1.7266	1.93449	1.00283	0.596154	0.399421	0.912587	0.379003	0.145816	0.652013	0.578007	0.641898	0.7804	0.96493	1.72949	1.54953	1.83128
m.z.608	UNK15.76_949.6036m/z	UNK15.76_949.6036m/z	UNK	Negative	0	0.621998	23.344	21.7259	17.066	24.3397	12.3468	10.5783	3.43353	17.9207	8.75166	19.7434	20.5661	23.6251	0	4.40692	19.9363	16.4567	4.05617	2.37205	11.1237	0	0	0	0	1.60478	0.125596	0	0	10.4266	21.0073	19.4766	16.9462	13.3201	16.297	0	1.61324	3.68003	2.08194	1.95086	0.479791	1.9198	0	3.14784	9.66359
m.z.427	UNK15.84_131.0893m/z	UNK15.84_131.0893m/z	UNK	Positive	1.75216	2.62815	2.34704	1.67765	1.79707	1.5357	1.64322	0	0.828898	0.871767	0.723164	0.967269	0.849786	0.791305	0.142841	0.176362	0	0	0	0.139966	0	0.98432	0.785794	0.957963	1.28824	0.70725	5.78256	0.672424	0	0	0	0	0	0	0.805729	2.20555	11.242	0.77816	1.33146	0.884294	1.65073	0	2.23247	1.59999	2.79618
m.z.426	UNK15.84_385.1119m/z	UNK15.84_385.1119m/z	UNK	Positive	0	0	0	0	0	0	0	0	0	0	0	0	0	0	0	0.0548754	0	0.00732096	0	0	0.213572	0	0	0	0	0	0	0	0	0.0439044	0	0.0914657	0	0	0.024873	0	0	0	0	0	0	0	0	0	0
m.z.609	UNK15.89_341.1105m/z	UNK15.89_341.1105m/z	UNK	Negative	0	0	1.16784	1.37571	0.856819	1.10815	0.417907	1.01384	0.443509	1.88387	1.03297	1.45438	1.87198	2.08016	0	0.551076	2.05937	2.17258	0.856562	0.969426	1.40027	0	0	0	0	0.131802	0	0	0	0.750223	0.764487	1.37303	1.27331	1.13061	1.00967	0	3.50217	2.76945	3.55533	1.36415	1.45848	2.05259	0	0.527731	0.715151
m.z.610	UNK15.89_565.3285m/z	UNK15.89_565.3285m/z	UNK	Negative	0	0	1.66337	1.82745	1.20571	1.93714	0.748697	1.78243	0.760374	2.78864	1.86413	2.5188	3.36247	3.36147	0	0.766333	3.82059	3.74428	1.87266	1.6742	2.43817	0	0	0	0	0.256743	0.0650996	0	0	0.689234	1.31	1.98484	2.07199	1.43415	1.60941	0	6.62165	4.81162	6.21824	2.76352	2.56815	3.95254	0	0.851104	1.07186
m.z.95	UNK16.02_312.2344n	UNK16.02_312.2344n	UNK	Positive	4.85516	3.80917	2.78609	3.18778	3.21091	4.05234	5.44748	0	3.92061	7.66428	2.15771	2.70596	3.20356	7.74191	0	1.80163	1.9921	0.980554	1.54105	0	0	4.35603	3.31099	7.5388	6.09034	3.58714	7.56489	5.27978	2.0116	1.12827	2.4192	0.846124	0.806184	1.05864	1.02908	0	0	0	0	2.07612	1.39204	1.65367	4.77161	4.93065	5.69844
m.z.611	UNK16.25_723.3908m/z	UNK16.25_723.3908m/z	UNK	Negative	0	2.45837	23.73	21.4678	10.7978	19.8342	10.0139	0.321527	0.306155	0.0288761	0.528361	0.323761	0.464525	0.536675	0	0.138673	1.16736	1.30585	0.175125	0.471827	0.963154	0	0	0	0	0.135376	0	0	0	2.42855	7.52355	3.87327	4.82123	4.49647	3.29575	0	0	0	0	0	0	0	0	0	1.68415
m.z.425	UNK16.51_226.2173m/z	UNK16.51_226.2173m/z	UNK	Positive	0	0	0.00151794	0	0	0.000208908	0.00251485	0	0	0	0	0	0	0	0	0.0706367	0	0.066017	0	0	0.101945	0	0	0	0	0	0	0	0	0.0355642	0	0.110977	0	0	0.0509824	0	0	0	0	0	0	0	0	0	0
m.z.57	UNK16.51_226.2546m/z	UNK16.51_226.2546m/z	UNK	Positive	0	0	4.43551	8.18465	12.795	7.27103	8.42376	0.246383	0.105361	0.376279	3.03953	1.60191	1.9816	3.36968	0	0	12.2405	11.4571	20.9522	25.926	0	0	0	0	0	0	0	0	0	0	3.06319	7.57635	15.2745	13.6625	11.9965	0	7.44372	6.73353	9.14316	8.22277	15.6957	15.6807	0	0	1.76892
m.z.66	UNK16.51_267.2604n	UNK16.51_267.2604n	UNK	Positive	0	0	3.32557	7.10101	11.3601	19.4754	22.7655	0	1.16415	3.44516	10.9064	10.5754	6.19272	11.7236	0	0	8.77481	10.2492	18.5108	24.1662	0	0	0	0	0	0	0.464793	0.0884545	0	0	1.98628	6.68027	13.0017	11.3544	10.6291	0	19.017	24.4926	31.5287	26.288	37.8782	14.123	0	0	1.34561
m.z.442	UNK16.51_268.2211m/z	UNK16.51_268.2211m/z	UNK	Positive	0.0645277	0.349053	0.150172	0.0623977	0.170482	0.404973	1.07635	0	0.630772	0.131668	0.503979	0.405846	2.61492	0.4046	0	0.280609	0	0	0.2739	2.83399	0	0.38655	1.22196	0.365743	0	0	0	0	0	0	0	0	0.164686	0	0	0.496193	0.35622	0	0.715456	1.13383	2.23836	3.85676	0.199019	0	0
m.z.132	UNK16.82_507.2757m/z	UNK16.82_507.2757m/z	UNK	Positive	0.185413	0.400406	0.587754	1.43114	0.507631	0.705932	0.452303	1.17435	0.262229	0.593757	0.858911	1.29566	0.646673	2.19014	1.35291	0	0.24828	0.766469	1.04938	2.17361	0	0.830484	0.36015	1.16547	0.478878	0.621791	0.703429	0.26308	0	0	0.193509	0.522988	1.17874	0	0.199046	1.17517	1.57288	0.783073	0.65675	3.08219	0.337497	1.70547	0.460761	0.358319	0.387093
m.z.612	UNK16.87_661.3871m/z	UNK16.87_661.3871m/z	UNK	Negative	0	2.07199	11.4092	10.9909	10.0917	13.313	6.01056	0.53459	0.410768	0.0987049	0.771433	0.817523	1.05525	1.56746	0	2.31241	4.22504	1.79704	3.05802	3.90425	5.356	0	0	0	0	0	0	0	0	5.59536	6.77549	3.60568	3.71834	3.4236	3.51446	0	0	0	0	0	0	0	0	0	0
m.z.129	UNK16.95_256.2664m/z	UNK16.95_256.2664m/z	UNK	Positive	0	0	1.74793	4.21999	3.14028	6.68527	7.42242	0	0.0850969	0.1906	1.52431	1.65292	1.34758	2.13471	0	0	0.889647	1.27879	3.63278	6.09906	0	0	0	0	0	0	0.0865098	0	0	0	0	1.07152	3.65993	4.4006	3.29126	0	2.60525	1.51828	1.92559	2.91397	4.58454	4.02638	0	0	0.604382
m.z.613	UNK17.44_297.2458m/z	UNK17.44_297.2458m/z	UNK	Negative	0	0	7.59793	8.66881	7.03317	8.21206	5.61214	0.620395	0.672415	1.11859	2.41415	3.05856	2.04844	3.71397	0	2.16146	10.6942	11.4569	11.0449	8.50358	11.8144	0	0	0	0	0	0	0	0	3.4085	5.97522	19.7832	10.4487	8.43808	16.0264	0	1.57694	1.28755	1.92395	1.40138	0.859706	1.23692	0	0	0.0672555
m.z.454	UNK17.49_256.2231m/z	UNK17.49_256.2231m/z	UNK	Positive	0	0	5.80247	10.2527	7.29748	7.60373	6.46929	0.285509	0.441675	0.409072	2.05691	0.726758	0.701178	1.67761	0	0	8.66751	5.07115	3.34258	4.4786	0	0	0	0	0	0	0	0	0	1.258	1.97741	6.78565	7.83863	6.93539	5.20821	0	3.48922	2.14158	2.69917	0.524747	1.18382	1.02014	0	0.468377	0.835769
m.z.90	UNK17.49_256.2658m/z	UNK17.49_256.2658m/z	UNK	Positive	0	0	0.973489	2.18147	1.98437	4.59152	9.26178	1.70077	0.750952	0.1648	1.61273	3.03873	7.01504	10.1257	0	0	1.1436	0.544888	5.36847	11.2584	7.05e-06	0	0	0	0	0	0.0809351	0	0	0	0	1.0591	6.10316	8.91814	6.60413	0	3.60778	4.18614	4.45886	2.66966	14.365	11.9974	0	0	0.453108
m.z.467	UNK17.57_737.4050m/z	UNK17.57_737.4050m/z	UNK	Negative	0	3.30154	24.2551	22.6261	13.1745	21.4306	11.6126	0.564689	0.719522	0.87614	0.973421	1.42672	1.57904	1.97353	0	2.20437	7.80459	5.80005	3.42391	3.42369	5.496	0	0	0	0	1.3763	0.0725106	0.140277	0	7.88894	15.0957	9.9286	11.289	10.4605	8.66015	0	2.19701	2.91011	0.668154	0.876006	0.698775	1.55196	0	0	6.69914
m.z.614	UNK17.80_664.4103n	UNK17.80_664.4103n	UNK	Negative	0	0	7.70285	7.35735	4.13673	9.58861	3.94258	5.42704	3.16357	14.1893	9.89648	13.8218	15.2795	15.1307	0	0.469592	6.3866	4.59258	0.808438	0.358152	5.1392	0	0	0	0	0	0	0	0	0.435883	2.37228	2.59921	2.76075	3.22786	1.59744	0	4.03786	3.61392	2.38506	1.97626	1.23817	2.1496	0	0	0.192874
m.z.453	UNK17.88_397.2932m/z	UNK17.88_397.2932m/z	UNK	Positive	0	0	0	0	0	0.00188268	0	0	0	0	0	0	0	0	0	0.00512037	0	0.0136174	0	0	0.126958	0	0	0	0	0	0	0	0	0	0	0.0741304	0	0	0.0347465	0	0	0	0	0	0	0	0	0	0
m.z.452	UNK17.93_282.2848m/z	UNK17.93_282.2848m/z	UNK	Positive	0	0	0.000783907	0	0	0.00239809	0.000491081	0	0	0	0	0	0	0	0	0.00729889	0	0.0141903	0	0	0.162508	0	0	0	0	0	0	0	0	0	0	0.146888	0	0	0.0661231	0	0	0	0	0	0	0	0	0	0
m.z.615	UNK17.93_421.2216m/z	UNK17.93_421.2216m/z	UNK	Negative	2.40753	2.62849	1.56011	1.85725	1.73767	1.28104	1.44815	0	0	0.789692	0	0.126788	0.901143	2.2175	0	0.586301	1.37239	0.350711	0.656358	0	0.882754	0.993001	0.710706	3.82566	1.20087	2.19121	1.45467	0.13957	0.099448	0.0661476	1.43919	0.714004	0.312058	0.364851	0.048095	0	0	0	0	0.574855	0	0.21984	2.05118	0.943531	3.6642
m.z.46	UNK18.01_684.4109n	UNK18.01_684.4109n	UNK	Positive	10.4063	0	6.95486	0.0462635	13.8649	3.04202	38.4952	22.8561	57.0145	45.9941	36.6046	83.8574	25.3639	44.6369	27.1908	23.8185	33.6318	29.683	21.1249	24.9617	0	25.0262	14.7914	46.8241	32.9949	32.9024	48.3964	29.4499	36.9914	14.1653	45.5676	11.0575	43.0254	19.6544	15.8991	30.6377	5.3923	0	51.9125	19.5294	15.1122	16.0077	0.0566121	0	0
m.z.451	UNK18.01_707.2886m/z	UNK18.01_707.2886m/z	UNK	Positive	22.6157	0	0	0	0	0	0	23.3819	0	0	0	0	0	0	44.1252	0	0	0	0	0	0	9.68564	0	0	0	0	0	0	45.3763	0	0	0	0	0	0	36.458	0	0	0	0	0	0	13.1664	0	0
m.z.167	UNK18.11_339.2539m/z	UNK18.11_339.2539m/z	UNK	Positive	1.46245	0	0.186976	1.51043	0	2.18686	2.2523	0	1.4455	2.29766	0	1.60107	0.265283	1.2888	0.317588	0.905309	0	0	0	0.462354	0	0.854481	1.22489	0.715422	1.16329	0.379308	1.26101	1.78955	0.555228	0.734418	0.492025	0	0.175951	0.203732	0.318118	0.130011	0	0	0.500539	0	0.777269	0.468144	2.1786	4.05037	2.19625
m.z.616	UNK18.32_285.2456m/z	UNK18.32_285.2456m/z	UNK	Negative	0	0	0.94241	3.26514	2.08834	4.86286	3.85946	0.317928	0.172988	0	0.365327	0.985279	0.813821	1.51963	0	0.351824	1.89512	3.65942	1.00081	0.646878	2.53359	0	0	0	0	0	0	0	0	0	0.253292	5.35362	4.9738	4.39952	8.32288	0	0.500936	0.527409	0.660421	0.562153	0.505039	0.442008	0	0.0717474	0.322337
m.z.617	UNK18.32_403.0935n	UNK18.32_403.0935n	UNK	Negative	2.19239	0	1.75976	5.20709	3.03496	6.8045	5.11544	2.41387	0.442954	2.5155	1.78212	3.93791	2.7752	2.84194	1.59481	0.920711	3.83632	2.67994	3.6661	3.66402	3.70923	1.0084	0	0	0	0.155624	1.20274	0	3.55074	0.707241	2.81996	5.16279	5.19345	5.317	6.20065	1.16173	3.22844	2.98936	4.38431	3.4449	3.37328	4.37467	1.03814	0.446423	1.37436
m.z.618	UNK18.32_425.1689m/z	UNK18.32_425.1689m/z	UNK	Negative	0	0	1.65979	1.99942	0.911733	1.55161	0.532968	2.611	1.04141	4.71622	2.51291	2.79008	3.91242	4.30586	0	0.32364	0.766564	0.702389	0.367677	0.554684	1.23297	0	0	0	0	0	0	0	0	0.584089	0.928815	0.817926	0.75977	0.646248	0.768596	0	0.626491	0.492164	0.444989	0.384738	0.208551	0.394904	0	0	0
m.z.619	UNK18.32_664.4100n	UNK18.32_664.4100n	UNK	Negative	0	0.368411	25.5736	24.731	14.1073	20.4623	11.6173	39.93	17.7989	54.7175	45.1583	47.3276	55.0726	58.9937	0	7.9133	16.7805	11.7825	10.7345	10.2069	20.3426	0	0	0	0	0.681752	0	0	0	10.2693	15.6341	13.6226	12.4127	9.77759	11.1872	0	16.1341	12.9829	14.8459	14.3076	9.08025	12.9909	0	0	1.16022
m.z.450	UNK18.42_425.2886m/z	UNK18.42_425.2886m/z	UNK	Positive	0	0	0.0327452	0	0	0.000310357	0	0	0	0	0	0	0	0	0	0.0532878	0	0.0679965	0	0	0.250278	0	0	0	0	0	0	0	0	0.0586031	0	0.137021	0	0	0.0569971	0	0	0	0	0	0	0	0	0	0
m.z.455	UNK18.50_256.2677m/z	UNK18.50_256.2677m/z	UNK	Positive	2.94988	0	0	0	0	0	0	0	0	0	0	0	0	0	0.946044	0	0	0	0	0	0	1.1305	0	0	0	0	0	0	2.08759	0	0	0	0	0	0	15.6523	0	0	0	0	0	0	0.969693	0	0
m.z.449	UNK18.68_240.2309m/z	UNK18.68_240.2309m/z	UNK	Positive	3.84235	4.43037	5.55615	4.59863	4.71868	3.61807	3.4577	0	1.64232	1.83196	1.74364	2.22426	1.71818	1.40657	0.623665	0.474192	0.682318	0.499564	0.463208	1.04422	0	1.94303	1.5778	1.94513	2.17215	3.15003	10.794	1.46987	1.54788	0.334939	0.329691	0.191169	0	0.262496	0.925088	4.05839	21.351	1.95807	2.2228	2.1304	2.84907	0.534441	4.30923	3.63671	5.8255
m.z.448	UNK18.73_226.2211m/z	UNK18.73_226.2211m/z	UNK	Positive	0	0	0	0	0	0	0	0	0	0	0	0	0	0	0	0.0192354	0	0.00632942	0	0	0.0162039	0	0	0	0	0	0	0	0	0.00745627	0	0.0108836	0	0	0.00757474	0	0	0	0	0	0	0	0	0	0
m.z.64	UNK18.73_240.2702m/z	UNK18.73_240.2702m/z	UNK	Positive	0	0	13.986	19.8802	21.8795	17.802	17.8524	0.645135	0.847868	2.27917	7.65446	4.18202	4.45508	6.62186	0	8.65e-06	15.4624	14.9645	32.519	43.221	1.77e-05	0	0	0	0	0	0.0256941	0	0	0	4.23735	11.0982	18.7143	18.3573	16.3248	0	9.19634	6.21181	8.08403	10.1822	17.554	20.0096	0	0.0492297	2.62153
m.z.63	UNK18.73_281.2748n	UNK18.73_281.2748n	UNK	Positive	0	0	14.3555	21.7445	23.8231	47.7099	51.1694	0.371917	4.00837	13.4313	34.6031	29.8297	17.2959	30.3221	0	0	16.9765	17.82	41.0319	54.6935	0	0	0	0	0	0	1.55072	0.212875	0	0	3.95335	13.1158	22.0416	22.1647	18.9462	0	26.7281	32.2372	33.2995	42.2273	53.553	22.8916	0	0	2.73722
m.z.447	UNK18.73_282.2353m/z	UNK18.73_282.2353m/z	UNK	Positive	1.39809	0.401326	0	0	0	0	1.5379	8.01564	2.82612	0	0	0	0	0	12.6237	0	0	0	0	1.3789	0	3.51951	0	0	0	0	0	0	17.661	0	0	0	0	1.59887	0	4.2662	0	0	0	0.0278115	1.16482	3.06874	2.67966	0	0
m.z.446	UNK18.86_330.2811n	UNK18.86_330.2811n	UNK	Positive	0.582426	0	0	0	0	0	0	1.82924	0	0	0	0	0	0	1.15989	0	0	0	0	0	0	1.30269	0	0	0	0	0	0	3.17405	0	0	0	0	0	0	1.81338	0	0	0	0	0	0	3.39672	0	0
m.z.445	UNK18.94_425.2883m/z	UNK18.94_425.2883m/z	UNK	Positive	3.97825	0	0	0	0	0	0	17.375	0	0	0	0	0	0	28.5496	0	0	0	0	0	0	2.78838	0	0	0	0	0	0	32.7682	0	0	0	0	0	0	1.76295	0	0	0	0	0	0	9.58008	0	0
m.z.444	UNK19.12_365.2694m/z	UNK19.12_365.2694m/z	UNK	Positive	0	0	0	0	0	0	0	0	0	0	0	0.526936	0.28822	0	0	0	0	0	0	0.671416	0	0.047861	0	0	0	0	0	0	0	0	0	0	0	0	0	0.92069	0.49813	0.456816	0.470734	0	0.332212	0	0	0	0
m.z.443	UNK19.30_231.2712n	UNK19.30_231.2712n	UNK	Positive	0	0	0	0.0595314	0	0.55097	0	0	0	1.89109	0.10751	1.74674	0.243524	0.0407936	0	0	0	0.193783	0	0	0	0.119559	0	0	0	0	0	0	0	0	0.173835	0	0	0	0	0	0.0648697	0	0	0.132573	0	0	0	0	0
m.z.1	UNK19.30_269.2689n	UNK19.30_269.2689n	UNK	Positive	0.402636	0.295217	144.506	181.899	210.749	184.614	185.257	95.1546	83.407	72.9183	215.011	206.904	178.667	258.364	0	1.82167	314.562	233.687	502.532	453.578	0.000618291	1.36292	0.313976	0.757702	0.71237	4.47544	26.8324	7.02701	0	8.19907	112.7	182.898	381.229	406.826	272.357	0.947036	312.062	272.502	364.238	290.92	351.769	420.731	0.288545	5.80956	94.1357
m.z.424	UNK19.30_270.4209m/z	UNK19.30_270.4209m/z	UNK	Positive	0	0	5.92448	5.31532	4.71251	3.30041	3.22921	3.27326	2.65848	8.52049	5.7078	3.03087	3.97162	7.32278	0	0.348292	5.13707	1.92708	5.35117	5.68373	0	0	0	0	0	0	0	0	0	2.93992	3.58504	2.42888	2.58861	1.04584	0.344163	0	1.65588	0.509499	1.01382	0.109913	0.304557	0.708405	0	0	0
m.z.423	UNK19.30_270.6582m/z	UNK19.30_270.6582m/z	UNK	Positive	0.202922	0	0.0527144	0	0.302736	0.159431	0	0	0	3.35535	0	0.121538	0	0	7.15386	0	0	5.47862	0.432205	8.24385	0	0	0	0	0	0	0.195443	0	4.97841	0	0	1.98971	0.506885	0	12.7449	5.87993	6.71511	0	0	0	0	0	0	0	0
m.z.620	UNK19.42_301.2194m/z	UNK19.42_301.2194m/z	UNK	Negative	1.4695	0.803935	1.62668	1.32334	1.15476	1.04047	1.03571	1.30202	0.098769	1.62182	0.554238	2.42141	0.820219	2.16793	2.10201	2.55348	0.575384	3.13116	0.655799	1.35932	1.04505	0.199875	1.48535	1.59698	0.381521	0.770458	0.992278	1.20278	1.06456	0.503503	1.11103	0.463123	1.36957	0.52936	1.16705	0.419743	0.374918	1.25628	1.54897	0.585984	0.587376	0.81915	2.07219	3.3925	3.22989
m.z.621	UNK19.55_405.2257m/z	UNK19.55_405.2257m/z	UNK	Negative	34.0254	41.7262	24.8218	22.4989	27.5495	16.119	23.5019	0	5.5908	31.078	3.33334	19.3667	24.2792	30.5523	0	46.8358	27.845	8.46521	11.9345	0	18.3451	32.9566	15.8679	47.3859	22.2228	30.8774	23.6611	24.6247	12.9187	26.6908	30.3433	18.4114	6.20438	7.01924	15.3403	0	0	0	0	23.6147	11.2323	18.7935	32.661	40.3838	51.5274
m.z.422	UNK19.60_301.1617m/z	UNK19.60_301.1617m/z	UNK	Positive	5.81263	8.21095	17.2368	15.5682	14.0834	11.2811	10.3989	0	0	0	0	0.0931827	0	0	0	0	0	0	0	0	0	0.32079	0.32328	0	0.186065	0	0.661258	0.28951	0	0	0	0	0	0	0	0	0	0	0	0	0	0	6.86753	6.67678	7.73355
m.z.68	UNK19.60_330.2807n	UNK19.60_330.2807n	UNK	Positive	22.7656	19.337	22.7299	17.3453	20.7081	17.5131	15.359	4.2774	4.35771	7.56656	4.63185	5.17309	4.45005	3.2173	3.99459	1.98714	0.949011	0.806637	1.57291	1.19033	0	8.552	10.5689	7.80932	3.72203	3.72445	17.019	9.60629	3.81646	1.21602	2.11516	0.227671	1.00935	0.331413	0.791631	6.79778	4.78846	4.37605	3.35465	5.61553	3.65614	2.07932	19.0855	18.0014	24.528
m.z.255	UNK19.60_411.3091m/z	UNK19.60_411.3091m/z	UNK	Positive	1.69851	1.31474	1.28738	0.753445	0.940832	0.905004	1.12028	0	0.788293	0.829658	1.0838	1.01529	1.17917	0.773383	1.11078	0.172925	0.200345	0.217299	0	0.46599	0	1.33729	1.11627	1.4842	0.980221	0.940617	2.79698	0.657392	0.45932	0	0.374217	0	0.142119	0.0895123	0.293336	2.7329	1.82102	1.50893	1.09902	0.921618	1.30662	0.12005	1.00742	0.644905	1.02822
m.z.622	UNK19.60_419.1694n	UNK19.60_419.1694n	UNK	Negative	7.6015	11.4384	5.49292	8.73957	7.98891	7.84407	6.71637	4.9331	6.10661	6.6188	2.5318	3.96951	4.00246	1.63158	3.77612	7.24501	5.36202	3.15108	3.70479	5.16126	1.35008	7.29584	7.67487	6.77214	8.00663	5.07392	3.22911	3.40978	4.31488	5.32077	4.93897	1.75237	2.85142	1.88607	2.86722	3.9364	4.53479	3.61535	5.07065	3.60283	3.48071	3.38914	7.35733	8.93414	9.02556
m.z.405	UNK19.60_424.2660m/z	UNK19.60_424.2660m/z	UNK	Positive	0.662664	2.14597	1.92449	1.33955	1.17486	0.390969	0	0	0.974604	0.767013	0.974183	0.530861	0.456712	0	0	0.523084	0	0	0	0	0	0.443639	0.916414	0.95601	0	0	0.866383	0.0453978	0	0	0.463471	0	0	0	0	0.569482	1.65358	1.07738	0.842367	0.396271	0.720665	0	0.966552	1.21869	1.15531
m.z.404	UNK19.66_429.2207m/z	UNK19.66_429.2207m/z	UNK	Positive	0.455544	0.965854	2.64301	1.54863	1.41987	1.53166	1.29267	0	0.168187	0	0.049339	0.0622984	0.230355	0.131377	0	0	0	0	0	0	0	0.0944169	0.0729875	0.221267	0.0592429	0	0.451688	0.294835	0	0	0	0	0	0	0	0.371183	0.345411	0	0	0.0405902	0.561568	0	1.16182	1.56171	1.35667
m.z.623	UNK19.86_253.2185m/z	UNK19.86_253.2185m/z	UNK	Negative	0	0	12.5669	9.96901	8.26925	7.80586	4.76583	0.586826	0.395338	3.28544	3.62942	3.1385	2.45418	5.04647	0	2.60583	11.3349	7.80571	13.3693	9.75839	13.2275	0	0	0	0	0	0	0	0	3.00819	7.47885	10.8657	5.72591	5.84685	6.675	0	3.15442	2.52944	3.42299	4.88404	2.12086	2.83908	0	0.0804062	0.210419
m.z.22	UNK19.86_269.2736n	UNK19.86_269.2736n	UNK	Positive	0	0	6.53115	18.3109	23.342	35.2751	38.6242	4.67653	4.74402	3.52052	26.3834	25.2324	23.715	42.4303	0	0	17.3441	17.9847	47.4484	93.7408	3.24e-08	0	0.055661	0	0.0460219	0	0.769167	0	0	0	2.14155	10.3582	44.063	50.5961	41.7779	0	61.052	51.4739	63.9897	57.1968	113.337	109.389	0	0.151029	8.34945
m.z.403	UNK19.86_270.2368m/z	UNK19.86_270.2368m/z	UNK	Positive	0.392328	0	0	0.192559	0	0.315726	0.28996	0	0.8149	1.0123	0	0	0	0.0540506	0	0.735734	0	0	0	0	0	0	0.153193	0	0	0	0.140776	0.757035	0	0	0	0	0	0	0.194447	0	0	0	0	0	0.234039	0	1.03193	1.9368	0.980171
m.z.624	UNK19.86_353.1456m/z	UNK19.86_353.1456m/z	UNK	Negative	0	0	1.75628	1.60725	0.93821	0.946971	0.69613	0	0.0625987	0.899071	0.442245	0.317358	0.379284	0.971536	0	0.433106	1.09827	1.50723	2.13677	1.85935	1.0722	0	0	0	0	0	0	0	0	1.73348	0.776201	1.33412	0.767283	0.572221	1.38193	0	0.583285	0.206197	0.87842	0.44163	0.152154	0.424239	0	0	0
m.z.625	UNK19.86_379.0934n	UNK19.86_379.0934n	UNK	Negative	0	0.132516	5.43223	12.0209	8.136	9.88503	6.57988	1.60558	0.863134	3.35118	3.6277	3.90786	1.74283	1.94688	0	4.26901	16.2136	6.06817	12.824	9.99292	7.31703	0	0	0	0	0	0	0	0	3.48213	11.9898	8.02228	5.81903	5.67431	6.38653	0	3.46562	3.30981	4.80652	2.40859	3.04796	2.69523	0.106702	0.850567	0.802941
m.z.402	UNK19.96_393.2642m/z	UNK19.96_393.2642m/z	UNK	Positive	5.29165	4.00947	4.26714	3.64376	4.14735	5.00067	5.43233	0	3.58783	3.60429	3.83545	4.8602	3.4161	3.17594	0.243825	0.366667	0.351322	0	0	0.945872	0	3.78529	3.31523	3.60236	4.91335	2.11574	18.3003	2.86947	0.638897	0	0.209659	0	0	0.13793	1.05123	8.15814	18.1158	4.28983	4.16571	3.39342	4.3108	0.737324	4.38219	3.42356	5.05543
m.z.247	UNK2.16_167.0383m/z	UNK2.16_167.0383m/z	UNK	Positive	0.502975	0.679323	1.16245	0.926737	0.954158	0.644049	0.734587	0.190401	0.237527	0.221708	0.366764	0.292439	0.24775	0.24423	0.22331	0	0	0	0.200439	0.0407961	0	0.413293	0.262781	0.277573	0.428281	0.0865776	0.602221	0.411138	0.24451	0	0.241287	0	0	0	0.0978794	0.610541	0.519522	0.333836	0.395483	0.280558	0.249491	0.0659515	0.686511	0.612644	0.997452
m.z.366	UNK2.16_235.1482m/z	UNK2.16_235.1482m/z	UNK	Positive	0.577014	0	0.0458811	0.622471	0	0.626772	0.770113	0	0.41597	0.74744	0	0.0698639	0	0.420237	0	0.187027	0	0	0	0	0	0	0.320039	0	0	0	0.345204	0.437552	0	0	0	0	0	0	0	0	0	0	0	0	0.157083	0	0.904395	1.54371	0.757745
m.z.626	UNK2.16_285.0782m/z	UNK2.16_285.0782m/z	UNK	Negative	3.0165	0	0	0	0	0	0	3.53095	0	0	0	0	0	0	6.46478	0	0	0	0	0	0	1.24474	0	0	0	0	0	0	7.86923	0	0	0	0	0	0	14.037	0	0	0	0	0	0	9.52521	0	0
m.z.256	UNK2.16_381.1836m/z	UNK2.16_381.1836m/z	UNK	Positive	1.31783	0.925425	1.12426	0.986961	0.991643	1.04141	1.0228	0	0.587232	0.635376	0.637111	0.945864	0.563262	0.612686	0	0.0971837	0	0	0	0.112537	0	0.707268	0.535781	0.61443	0.708957	0	1.35956	0.511479	0	0	0	0	0	0	0.0832362	1.84663	0.998602	0.786772	0.909173	0.711766	0.771649	0	1.143	1.03225	1.1321
m.z.365	UNK2.23_219.1780m/z	UNK2.23_219.1780m/z	UNK	Positive	0	0	4.8233	4.23498	3.01694	4.19973	3.00457	0	1.20945	3.70554	2.88321	0.865412	0.463486	1.91389	0	0.407087	2.64344	1.07923	2.82006	1.67083	0	0	0	0	0	0	0	0	0	2.28778	3.34603	1.24869	0.499618	0.170581	0.713163	0	0.624906	0.4509	0.318048	0.0983553	0.104737	0	0	0	0
m.z.627	UNK2.23_409.1800m/z	UNK2.23_409.1800m/z	UNK	Negative	3.51651	0	0	0	0	0	0	5.60531	0	0	0	0	0	0	12.3065	0	0	0	0	0	0	0.278276	0	0	0	0	0	0	10.4206	0	0	0	0	0	0	9.3404	0	0	0	0	0	0	3.27608	0	0
m.z.242	UNK2.41_284.1314m/z	UNK2.41_284.1314m/z	UNK	Positive	0.422151	0	0	0	0	0.166302	0.18667	0	0.272681	0.374108	0.362568	0.322895	0.444909	0.307537	0	0	0	0	0	0	0	0.311253	0.470566	0.217554	0	0	0.703703	0.292256	0	0	0	0	0	0	0	1.11498	0.529032	0.372882	0.405031	0.281306	0.506965	0	0	0	0
m.z.628	UNK2.41_805.3402m/z	UNK2.41_805.3402m/z	UNK	Negative	0	0	0	0	0	6.80952	17.7996	0	0	0	0	0	0	9.63766	0	0	0	0	0	0	37.7408	0	0	0	0	0	0	0.855981	0	0	0	0	0	0	11.9555	0	0	0	0	0	0.167301	16.46	0	0	0
m.z.158	UNK2.47_254.1407m/z	UNK2.47_254.1407m/z	UNK	Positive	1.33343	1.82176	1.26177	0.312811	1.91189	0	0.478094	0	0.550618	0.334984	1.06387	1.92598	0.947121	0	0.654728	0	0.508391	0.552686	0	0.149715	0	0.409876	0.497467	0.508891	1.41254	1.25303	1.07019	0.302565	0.33111	0	0.537799	0	0.246852	0	0	0.472764	0	0.0424555	0.663149	0.174207	0.0680342	0.293763	1.52059	0.292094	1.29872
m.z.629	UNK2.47_287.0570m/z	UNK2.47_287.0570m/z	UNK	Negative	4.26517	0	0	0	0	0	0	0.613269	0	0	0	0	0	0	2.43849	0	0	0	0	0	0	0.284572	0	0	0	0	0	0	5.32432	0	0	0	0	0	0	2.62564	0	0	0	0	0	0	1.77626	0	0
m.z.364	UNK2.72_171.1540m/z	UNK2.72_171.1540m/z	UNK	Positive	0.932654	0.924686	1.09711	1.15631	1.1006	1.01992	1.20372	0	0.420837	0.424624	0.241082	0.300818	0.243624	0.283279	0	0.121145	0	0	0	0.0841492	0	0.231581	0.420904	0.540646	0.607167	0	1.93357	0.44049	0	0	0.195052	0	0	0	0	0.711152	2.32536	0.264413	0.310812	0.197023	0.444433	0	2.51744	1.46669	1.68445
m.z.462	UNK2.85_1169.5406m/z	UNK2.85_1169.5406m/z	UNK	Negative	0	0.829481	6.1822	2.45951	1.7733	8.72763	49.7374	0	0	0	0	0	0	17.1452	0.563105	0.245725	0	0	0	0	1.55293	0	2.09512	3.60504	0.315758	116.965	151.604	0	0.294104	0	0	0	0.106343	0.187383	1.45503	0.0694425	0	0	0	9.38332	0	0	0	0	0
m.z.246	UNK2.85_467.2438n	UNK2.85_467.2438n	UNK	Positive	0	0	0.538234	0.62795	0.609443	0.799515	0.987985	0	0.0952097	0.32968	0.685033	0.345299	0.274771	0.746666	0	0	0.954204	0.468235	0.815778	0.741591	8.1e-07	0	0	0	0	0	0	0	0	0	0.390486	0.375569	0.528377	0.606304	0.350165	0	0.500803	0.512675	0.674447	0.448749	0.513312	0.351818	0	0	0.0560692
m.z.252	UNK2.85_614.2874m/z	UNK2.85_614.2874m/z	UNK	Positive	0	0	1.33781	0.868541	1.35159	0.884279	1.36946	0	0	0.162723	0.653767	0.189143	0	0.128145	0	0	2.40809	0.957252	2.68917	1.63275	0	0	0	0	0	0	0	0	0	0.280931	1.3857	0.871878	1.25625	0.560777	0.170486	0	0.0480842	0.0581689	0.0880604	0	0.0302515	0	0	0	0
m.z.518	UNK2.90_612.2727m/z	UNK2.90_612.2727m/z	UNK	Negative	101.211	0	0	0	0	0	0	64.6167	0	0	0	0	0	0	161.385	0	0	0	0	0	0	28.0361	0	0	0	0	0	0	166.815	0	0	0	0	0	0	107.908	0	0	0	0	0	0	79.1534	0	0
m.z.630	UNK2.95_642.2862m/z	UNK2.95_642.2862m/z	UNK	Negative	29.1749	0.192111	0	0	0	0.601004	4.71593	26.1523	0	0	0	0	0	0.0369359	54.5581	0	0	0	0	0	0	5.3469	0.0778134	0	0.0978996	0	0	0	70.4251	0	0	0	0	0	0.0398036	18.1468	0	0.0818843	0	0	0	0	20.5013	0	0
m.z.177	UNK2.95_644.2989m/z	UNK2.95_644.2989m/z	UNK	Positive	5.26393	0	0	0	0	0	0	4.79224	0	0	0	0	0	0	7.56105	0	0	0	0	0	0	0.448939	0	0	0	0	0	0	11.8993	0	0	0	0	0	0	4.05604	0	0	0	0	0	0	2.49494	0	0
m.z.401	UNK20.04_381.3057n	UNK20.04_381.3057n	UNK	Positive	2.08017	1.2786	0.494778	0.149931	0.254564	0.531672	1.22811	0	1.43393	2.11266	0.544422	0	1.16916	1.34578	0	0.162604	0	0	0	0	0	1.64033	0.50407	2.43078	0	0	4.04481	1.14507	0	0	0	0	0	0	0	0	0	0	0	0.440087	0	0	1.47968	1.39437	1.62358
m.z.400	UNK20.09_296.2995m/z	UNK20.09_296.2995m/z	UNK	Positive	1.76206	2.09119	3.23168	2.32291	2.42649	1.63372	1.53294	0	0	0	0	0	0	0	0	0	0	0	0	0	0	0	0.038958	0	0	0	0.0658847	0	0	0	0	0	0	0	0	0	0	0	0	0	0	0	2.15615	1.89614	1.79325
m.z.631	UNK20.09_681.3042m/z	UNK20.09_681.3042m/z	UNK	Negative	4.31877	5.14407	5.97275	4.00791	5.02471	3.07749	6.04757	12.1992	17.0013	9.44946	15.8207	15.0519	15.057	7.31228	8.35208	9.62889	7.68863	5.68338	8.54823	7.98272	7.77864	19.3234	8.84856	9.04285	13.004	10.2856	11.686	10.215	9.73055	8.96153	7.0321	8.31099	4.47427	4.87035	5.34122	11.4136	12.1358	8.08811	11.5661	17.7748	9.58219	6.46198	4.37917	6.50088	7.1487
m.z.399	UNK20.17_411.3086m/z	UNK20.17_411.3086m/z	UNK	Positive	0	0	10.3568	10.9805	5.96983	7.18021	6.41488	0	0	0.140046	0.471006	0.212909	0.0375859	0.455235	0	0	3.70643	1.07379	3.29949	4.89423	0	0	0	0	0	0	0	0	0	0.344751	3.51675	2.71874	3.91784	3.9429	2.37182	0	0.467032	0.287239	0.262388	0.0744241	0.224077	0.145838	0	0	0
m.z.398	UNK20.17_637.3079m/z	UNK20.17_637.3079m/z	UNK	Positive	0.964129	0.210044	0.334235	0.65831	0.216755	0.812024	0.703343	0	1.51835	2.04284	0.0418032	0.758728	0.458961	0.234508	0	1.79451	0	0	0	0	0	0.0670906	0.296961	0.082276	0	0	0.409527	1.63193	0.546894	0.354564	0	0	0	0	0.897506	0	0	0	0	0	1.08085	0.662266	2.64701	4.76391	2.81479
m.z.632	UNK20.17_655.4269m/z	UNK20.17_655.4269m/z	UNK	Negative	46.5809	46.0823	43.1689	34.504	35.367	28.7384	18.2489	0.708627	0.121251	0.382503	0.598063	1.37776	1.10105	0.442853	1.86644	0.684666	0.959694	1.41739	0.360929	3.23198	0.672129	4.00278	9.21869	3.5067	8.78039	4.89686	4.54288	4.85712	0.780586	0.250647	0.719313	0.374408	0.576866	0.0474974	0.0773409	0.738624	0.400856	0.434198	0.569162	0.298484	0.190239	0.1395	39.7931	50.3287	61.5153
m.z.633	UNK20.17_751.4211m/z	UNK20.17_751.4211m/z	UNK	Negative	0	2.21845	14.1621	15.5335	9.22599	14.6645	7.10486	1.45511	1.13364	0.893721	1.27845	2.54344	2.19354	2.7234	0	1.76545	3.18794	1.59961	1.61851	2.05631	4.41081	0	0	0	0	0	0	0	0	3.41129	7.22728	3.34177	3.99979	4.19202	3.15371	0	0.275204	0.840023	0.163209	0.267955	0.123032	0.276064	0	0	0.147228
m.z.397	UNK20.22_323.1886m/z	UNK20.22_323.1886m/z	UNK	Positive	0.429681	0	0	0.2443	0	0.272078	0.568809	0	0.328362	0.678614	0	0	0	0.132789	0	0.497253	0	0	0	0	0	0	0.102524	0	0	0	0.0988873	0.481475	0	0	0	0	0	0	0	0	0	0	0	0	0.276673	0	0.871163	1.92592	1.0516
m.z.396	UNK20.22_471.2395m/z	UNK20.22_471.2395m/z	UNK	Positive	0.0433383	0	0	0	0.157803	0.585471	2.4534	0	0.430493	0.054838	0.1371	0.279725	2.43215	0.863549	0	0	0	0	0.43428	3.04925	0	0.14032	0	0	0	0	0	0	0	0	0	0	0.40527	0.703684	0	0.673047	0	0	0.0547707	0.653072	2.60883	5.09717	0	0	0
m.z.395	UNK20.22_527.3020m/z	UNK20.22_527.3020m/z	UNK	Positive	0.482535	0	0	0.351853	0	0.546673	0.628605	0	0.657308	0.963047	0	0.0974873	0	0.142796	0	0.44603	0	0	0	0	0	0	0.136283	0.0356586	0	0	0.228549	0.727141	0.302245	0	0	0	0	0	0	0	0	0	0	0	0.490589	0	1.19128	2.66302	1.46012
m.z.394	UNK20.22_679.4197m/z	UNK20.22_679.4197m/z	UNK	Positive	0.882102	1.22669	0.81885	0.367877	0.455265	0.45	0.718909	0	0.277083	0.24318	0.0477696	0	0.920574	0.567504	0	0.273038	0.374783	0	0	0	0	0.772641	0.787517	1.04437	0.64761	0.771893	0.771544	0.644154	0.426212	0.343997	0.759493	0	0	0	0	0.132273	0	0	0.0569788	0.0787821	0.198095	0.410713	0.773132	0.298599	0.631949
m.z.101	UNK20.27_391.2840m/z	UNK20.27_391.2840m/z	UNK	Positive	4.3437	0.349798	0.587402	5.36164	0.367883	7.33344	8.68639	0	3.56052	6.59143	0.292274	2.77793	1.13962	7.40842	0	2.56186	1.77155	0	1.36516	0	0	2.8435	3.0344	2.54197	3.04535	2.11086	4.49583	5.40382	1.32016	1.41228	2.57573	0.99054	0.92833	0.926271	0.933856	0.10314	0.0382956	0.0355937	0.0867846	0.0737245	2.35344	1.12462	4.60912	9.14443	5.05375
m.z.393	UNK20.48_353.2699m/z	UNK20.48_353.2699m/z	UNK	Positive	0	0	0.00178195	0	0	0.0160567	0.00101966	0	0	0	0	0	0	0	0	0.102267	0	0.100456	0	0	0.152024	0	0	0	0	0	0	0	0	0.0666731	0	0.172896	0	0	0.0774107	0	0	0	0	0	0	0	0	0	0
m.z.634	UNK20.58_313.2233m/z	UNK20.58_313.2233m/z	UNK	Negative	1.46006	0	0.0311692	1.18179	0.0677274	1.62046	1.32355	0	0	1.91192	0	1.13114	0.348916	1.97251	0.398895	3.14562	0.825153	0.224912	0.776964	0.0408128	0.0700494	0.545759	1.50139	1.75052	0.0725099	0.0864366	1.2195	1.54446	0.631457	1.10452	1.12594	0.468541	0.467038	0.393143	0.867853	0	0	0.0338657	0	0	0.390487	0.525029	1.6699	2.74367	1.46913
m.z.392	UNK20.66_296.3006m/z	UNK20.66_296.3006m/z	UNK	Positive	1.03943	1.96323	3.06348	2.2997	2.36571	1.17666	1.11263	0	0	0	0	0	0	0	0	0	0	0	0	0	0	0	0	0	0	0	0	0	0	0	0	0	0	0	0	0	0	0	0	0	0	0	1.99778	1.9614	1.80671
m.z.635	UNK20.71_265.1496m/z	UNK20.71_265.1496m/z	UNK	Negative	19.1282	27.0676	21.8294	19.1462	11.4887	22.8939	23.6987	25.7373	32.3821	16.81	31.811	47.2059	17.1682	46.8279	17.1675	59.9803	19.7922	37.3128	11.9179	25.3987	8.81983	23.5037	36.4358	20.9232	17.2703	16.268	21.3333	17.158	17.3732	16.1614	19.8535	12.4155	15.9494	14.8136	16.3615	11.8097	79.751	22.7739	38.2103	25.6416	16.9739	19.3193	10.4378	23.938	25.1833
m.z.636	UNK20.71_455.3565m/z	UNK20.71_455.3565m/z	UNK	Negative	9.39802	0	0	0	0	0	0.11013	3.77133	0	0	0	0.0780715	1.11809	1.03543	10.8015	1.05948	1.59225	1.4211	5.47483	5.793	5.28762	3.92854	0	0	0	0	0	0	6.61848	0	0	0	0.0246702	0	0.606606	4.31274	1.7663	2.44832	3.18205	2.36789	3.18106	3.5329	4.38864	0	0
m.z.391	UNK20.79_308.2989m/z	UNK20.79_308.2989m/z	UNK	Positive	0.888477	0.180633	0.223077	0.388949	0.0898755	0.607761	0.442461	0	1.26915	1.82413	0	0.230966	0.263486	0.153665	0.115817	1.64106	0	0	0	0.241802	0	0.0587009	0.222562	0.0435177	0	0	0.394341	1.25497	1.01761	0.506277	0.224399	0	0	0	0.592597	0.169204	0.203824	0	0.107382	0.0388921	1.24559	0.72837	2.18836	4.33071	2.46509
m.z.390	UNK20.79_524.3344m/z	UNK20.79_524.3344m/z	UNK	Positive	0	0	3.36497	3.90416	3.75791	3.4559	2.35333	1.58272	3.75547	1.18469	8.37524	4.78394	3.60424	5.03867	0	0	7.04635	7.28066	6.02654	6.52561	0	0	0	0	0	0	0	0	0	0.243232	1.25746	4.81313	5.90871	5.45717	5.48987	0	4.5343	2.60128	2.56046	2.46903	3.97462	2.35013	0	0.087156	0.654131
m.z.637	UNK20.84_241.2186m/z	UNK20.84_241.2186m/z	UNK	Negative	0	0	3.22729	4.09789	2.96768	3.60889	2.08923	0.476632	0.165549	0.571918	1.48591	1.54714	1.16592	1.73174	0	0.6736	3.78843	3.86617	2.21461	1.59008	3.74447	0	0	0	0	0	0	0	0	0.314228	1.42477	4.03658	3.61499	3.79021	3.72702	0	1.87968	2.03802	2.41252	2.58799	2.38379	2.39388	0	0.442805	0.508757
m.z.638	UNK20.84_341.1454m/z	UNK20.84_341.1454m/z	UNK	Negative	0	0	2.13206	2.06361	1.14324	1.51547	0.840112	0.132703	0.12107	0.466187	0.527912	0.581257	0.672849	1.33368	0	0.255616	1.43341	2.78263	1.2702	1.27477	1.15589	0	0	0	0	0	0	0	0	0.364485	0.512393	1.88116	1.74579	1.22448	2.40519	0	1.73213	0.885017	2.62169	1.43402	1.12179	1.45265	0	0.25901	0.323429
m.z.639	UNK20.84_367.0934n	UNK20.84_367.0934n	UNK	Negative	0	0	1.11373	5.66359	2.56897	6.23048	4.25804	1.26658	0.506716	1.35435	1.48921	2.32734	0.885073	0.840289	0	1.65554	6.50219	3.49222	3.66357	1.83723	2.05787	0	0	0	0	0	0	0	0	0.873508	2.7171	3.30513	5.23651	4.13798	4.40535	0	2.16578	2.80419	3.09104	1.54478	2.73633	2.17161	0	0.855412	1.09766
m.z.159	UNK20.84_468.1471m/z	UNK20.84_468.1471m/z	UNK	Positive	2.949	1.04059	1.7439	2.22534	1.34818	2.79612	5.09287	0	0.614409	0.769906	0.0874869	0	0.401383	2.9078	0	0.987696	0.492571	0	0.256595	0	0	0.199755	0.353034	0.387903	0	0	0.558051	0.907288	0.183656	0	0.823799	0.163166	0	0.243745	0.501698	0	0	0	0	0.135694	0.853679	0	1.11731	0.692924	1.1935
m.z.245	UNK20.89_377.2165m/z	UNK20.89_377.2165m/z	UNK	Positive	0.60444	0.449233	0.319028	0.1722	0.416851	0	0.355291	0	0.14995	0	0.467196	0	0.441172	0	0	0	0	0	0	0	0	0.406342	0	1.02834	0	0	0.68856	0	0	0	0	0	0	0	0	0	0	0	0	0.437385	0	0	0.440234	0	0.261751
m.z.407	UNK20.89_378.1629m/z	UNK20.89_378.1629m/z	UNK	Positive	0.703908	0	0.603076	0	0.133697	0.22283	0	0	0.22292	0.0551712	0	1.94174	1.16034	0.108247	0.778527	1.40374	2.17477	0.715102	0.975015	8.39827	0	0.304922	0	0.411654	2.51749	31.095	2.1592	2.24316	0.855962	0	0	1.77913	1.23249	6.34766	0.153971	0	0.683949	0	0	0.413382	2.21499	1.16918	0	1.4794	0
m.z.43	UNK20.89_378.2229m/z	UNK20.89_378.2229m/z	UNK	Positive	1.33487	1.10987	1.66517	0.813651	0.944375	0.688426	0.701854	63.4791	37.5157	0.522104	19.3959	58.0073	17.3855	0.533221	110.673	0.126223	3.77707	0	6.73193	84.3623	0	17.341	84.6259	0.44077	0.0862817	1.0215	1.58709	0.593439	37.5577	0	46.1728	6.41024	72.2337	17.77	0.815388	96.4128	49.2715	90.073	60.1259	4.77297	25.3368	0.454738	1.1892	0.827576	0.801816
m.z.124	UNK20.89_391.2845m/z	UNK20.89_391.2845m/z	UNK	Positive	4.13921	2.79506	2.79392	5.44224	3.26247	5.68842	7.97353	0	2.45068	3.81079	0.428366	0.983403	1.21193	3.66971	0	1.0762	1.14066	0.154032	0.44336	0	0	1.11509	1.83412	2.26714	1.56955	0.836355	3.64785	2.52682	0.458134	0.338996	0.978453	0.699854	0.560524	0.581102	0.654449	0	0	0	0	0.441452	1.48261	0.763754	4.75878	6.02561	5.21492
m.z.257	UNK21.02_415.2838m/z	UNK21.02_415.2838m/z	UNK	Positive	0.31372	0.341547	0.563392	0.462547	0.420677	0.270668	0.321105	0.512765	0.240635	0.195741	0.42487	0.173545	0.218493	0.105399	0.243034	0.171357	0.498993	0.178575	0.170848	0.179614	0	0.112182	0.187627	0.147751	0.138896	0.161292	0.31017	0.132638	0.323475	0.207414	0.325842	0	0.289848	0.1444	0.152095	0.349955	0.37409	0.124987	0.13901	0.133076	0.355628	0.211322	0.382705	0.398022	0.399079
m.z.640	UNK21.10_279.2353m/z	UNK21.10_279.2353m/z	UNK	Negative	2.41792	0.311342	0.994124	1.69409	1.31961	2.20508	1.92621	1.07105	0.22493	1.39174	0.978045	2.60183	3.25917	4.14591	0.840421	2.11841	0.855555	1.2369	2.69842	2.40371	3.05901	0.680585	1.15809	0.758224	0.147348	0.168458	1.0161	0.613691	0.848882	1.04105	0.862741	1.60431	1.45935	2.31051	3.1943	0.476523	0.629828	0.610033	0.943384	1.47903	1.77751	4.17363	1.13448	1.72438	2.35675
m.z.253	UNK21.10_439.2356m/z	UNK21.10_439.2356m/z	UNK	Positive	0	0	1.91428	2.33914	2.08438	3.59277	4.28732	0	0.0475951	0.646729	1.24813	0.587232	0.340017	1.41979	0	0	0	0.332699	0.307064	1.09058	2.45e-05	0	0	0	0	0	0	0	0	0	0	0.235119	0.215437	0	0.248417	0	0.833748	1.51592	1.14718	0.767394	0.793521	0	0	0	0.104275
m.z.420	UNK21.15_159.0712m/z	UNK21.15_159.0712m/z	UNK	Positive	0	0	1.91913	2.33202	1.65976	1.53881	1.53786	0	0	0.0386056	0.918286	1.07741	0.36205	0.647555	0	0	1.1984	0.37051	0.764265	1.54422	0	0	0	0	0	0	0	0	0	0	0.231471	0.596785	0.711992	0.702338	0.676366	0	0.877247	0.0873146	0.637333	0.347263	0.42601	0.443097	0	0.256665	0.288653
m.z.126	UNK21.15_282.2255m/z	UNK21.15_282.2255m/z	UNK	Positive	3.89837	4.35994	5.62843	3.36192	3.61555	2.31842	2.40125	0.848439	2.16031	1.87513	2.12189	1.51423	2.05049	1.25819	3.12135	2.18821	2.28349	1.00369	1.07476	2.17394	0	2.23203	2.13694	2.10518	1.21823	0.985502	3.21298	1.81611	2.3418	1.29586	2.27508	0.981224	0.909402	1.96056	1.46008	4.62541	3.95641	1.53504	1.67765	1.18792	4.3215	1.85502	4.20209	3.44881	3.72499
m.z.419	UNK21.15_439.3037m/z	UNK21.15_439.3037m/z	UNK	Positive	0	0	0.00684515	0	0	0.00330856	0.00716822	0	0	0	0	0	0	0	0	0.0680694	0	0	0	0	0.109762	0	0	0	0	0	0	0	0	0.0593189	0	0.0795157	0	0	0.0725123	0	0	0	0	0	0	0	0	0	0
m.z.641	UNK21.20_299.2613m/z	UNK21.20_299.2613m/z	UNK	Negative	0	0	4.76538	7.75585	6.38401	8.12436	7.26732	7.8327	2.98883	2.91092	8.64513	12.2342	11.2291	15.4306	0.0351078	2.02389	11.0427	13.4462	15.275	11.3932	17.3401	0	0	0	0	0	0	0	0	0.89451	4.08062	16.2692	13.486	13.2922	20.2229	0	4.64221	5.1326	7.82147	6.11741	5.61553	5.08934	0	0.369657	0.474459
m.z.418	UNK21.46_219.1788m/z	UNK21.46_219.1788m/z	UNK	Positive	3.54563	4.03198	6.16431	3.40163	4.01434	2.39487	1.48015	0	0	0	0	0	0	0	0.247117	0	0.731087	0	0	0	0	0.123501	0.107633	0	0	0	0	0.076712	0	0	0	0	0	0	0	0.111819	0	0	0	0	0	0	3.79713	2.97644	2.86667
m.z.642	UNK21.64_267.2343m/z	UNK21.64_267.2343m/z	UNK	Negative	0	0	2.6559	2.69573	2.05354	2.41218	1.25738	0	0	0.323706	0.335553	0.19097	0.110875	0.420049	0	0.298524	2.4867	1.74714	1.42822	1.14264	2.09421	0	0	0	0	0	0	0	0	0.120158	1.06584	1.77607	1.11675	1.30653	1.28715	0	0.571214	0.585688	0.513595	0.472915	0.481142	0.554048	0	0.0330844	0.270368
m.z.35	UNK21.72_283.2888n	UNK21.72_283.2888n	UNK	Positive	0	0	35.6385	58.3243	53.0389	68.6044	62.7376	7.85364	9.54438	15.5428	54.5975	48.2462	33.691	51.3979	0	0	38.7571	41.9187	90.9109	119.751	0	0	0	0	0	0	2.38072	0.185069	0	0	10.0256	27.4059	58.8122	73.1161	54.5299	0	58.9804	40.2158	41.3582	59.8563	89.518	85.7878	0	0.932976	11.5647
m.z.417	UNK21.72_284.2500m/z	UNK21.72_284.2500m/z	UNK	Positive	4.03847	5.2511	8.22794	2.79316	6.02093	2.68463	2.54447	0.240274	0	26.1896	0	0.907428	0	0	22.2104	6.69358	0	19.6311	14.6038	21.5042	0	0.0417085	1.17074	0	0	0	1.43714	0.0356092	33.4332	1.96718	0	11.8489	10.2996	0	24.6339	6.92952	14.4527	0	0.543629	0	0.280191	0	2.6607	1.45135	2.52334
m.z.416	UNK21.90_310.3142m/z	UNK21.90_310.3142m/z	UNK	Positive	1.00509	0	0.681481	0.269762	0	1.63263	0	0	0	0.300157	0	1.23215	0.568813	0.365718	0	9.93708	7.21647	0	2.75405	8.85138	0	0.0304424	2.54959	1.38441	4.55584	0	1.69766	1.42053	0	0.418061	0	16.1601	1.09736	14.152	0.677286	0	0	0	0	0.282712	0.487372	0	0	2.71566	0.867492
m.z.415	UNK21.90_378.2251m/z	UNK21.90_378.2251m/z	UNK	Positive	0.429272	0.740701	0.721387	0.747423	0.664186	0.819062	0.415471	0.827601	1.59347	1.9095	1.80278	2.93643	1.53967	1.01743	1.12061	0.460111	1.37071	0.652791	1.65441	2.7082	0	0.261664	0.27113	0.446282	0.263712	0	1.44286	0.751569	1.30892	1.16914	1.70156	0.295824	0.665851	2.41193	1.0913	3.84049	4.87054	2.64917	2.86957	3.05307	3.42143	1.01921	0.532788	0.506705	0.805472
m.z.414	UNK21.95_425.3242m/z	UNK21.95_425.3242m/z	UNK	Positive	4.12397	4.20501	6.61831	2.84293	3.9482	2.24586	1.46978	0	0	0	0	0	0	0	0.607544	0	0	0	0	0	0	0.382467	0.281338	0	0	0	0.25207	0.029578	0	0	0	0	0	0	0	0	0	0	0	0	0	0	3.12483	1.6834	2.33752
m.z.643	UNK22.13_371.2239m/z	UNK22.13_371.2239m/z	UNK	Negative	3.44145	2.28143	2.55713	2.20528	1.83441	1.49309	1.18227	0	0	2.31212	0	1.09939	1.36575	2.70152	0.261985	2.94012	1.21003	1.07286	0.933504	0	1.03671	0.911121	0.718198	3.6729	1.10533	1.99582	2.04025	1.89909	0.401555	1.58743	1.47022	0.806761	0.391496	0.271297	0.891724	0	0	0	0	0.25689	0.207159	0.456864	3.3294	3.72316	4.72366
m.z.421	UNK22.26_284.2509m/z	UNK22.26_284.2509m/z	UNK	Positive	1.86362	3.27644	3.87821	1.31	2.35981	0.902376	0.586211	0	0	0	0	0	0	0	0	0.191782	0	0	0	0	0	0	0.698302	0	0	0	0	0	0	0	0	0	0	0.226761	0	0	0	0	0	0	0.213369	0	1.26112	0.596572	1.22173
m.z.59	UNK22.26_284.2972m/z	UNK22.26_284.2972m/z	UNK	Positive	0.031903	0.0204123	7.73576	11.6179	9.7529	14.1841	14.4063	10.527	9.15963	9.61318	41.5553	31.8977	28.084	42.4217	0	0	5.6063	5.0505	30.5738	65.7708	0	0	0	0	0	0	0.812727	0	0	0	1.85818	4.95553	13.3677	19.1462	16.481	0	34.2245	23.6352	23.6692	29.5988	66.6232	67.1724	0.0672484	0.953935	4.52071
m.z.413	UNK22.52_425.3248m/z	UNK22.52_425.3248m/z	UNK	Positive	5.73585	5.97006	8.61343	4.88188	5.85955	2.90652	1.61327	0	0	0	0	0	0	0	0	0	0	0	0	0	0	0.196584	0.253827	0	0.414231	0.502234	0.314384	0.0468912	0	0	0	0	0	0	0	0	0	0	0	0	0	0	5.03609	3.57573	4.4903
m.z.644	UNK22.57_453.3413m/z	UNK22.57_453.3413m/z	UNK	Negative	0	0	0	0	0.392342	0	0.0952927	0.0932936	0.0328331	0	0	0.656763	5.07752	2.21828	0.210905	0	0	0	1.61485	5.05057	5.06004	0	0	0	0.0851584	0	0	0.108284	0	0	0	0.0700891	0.362429	0.955416	2.56549	0	0.264025	0.13585	0	0.0796	1.58828	1.90001	0	0	0.304201
m.z.645	UNK22.65_297.1556m/z	UNK22.65_297.1556m/z	UNK	Negative	9.99082	12.4526	13.4562	9.22986	9.8432	10.1469	10.5202	13.8272	24.579	7.85897	25.2335	15.2283	9.56847	11.3614	8.59539	14.6418	18.0576	6.50661	6.32209	8.72585	5.96083	10.7527	20.1169	9.2597	16.0511	8.95198	8.8934	9.95183	6.97272	6.68554	13.9123	6.97689	8.36457	7.32004	7.71691	6.7257	11.4244	15.8026	8.6197	20.7254	13.6908	12.3016	7.01874	8.43181	9.50325
m.z.412	UNK22.70_177.1684m/z	UNK22.70_177.1684m/z	UNK	Positive	0.0885022	0.686772	4.54147	4.10111	4.4305	0.835177	0.160095	0	2.83899	0.911946	3.72889	4.83803	2.60546	0.0566801	0	0.543121	3.50308	1.22172	4.24268	2.00988	0	0.0529746	0	0	0	0.806057	0.260009	0.124651	0	1.78235	4.95634	1.44861	4.82333	3.03086	1.33974	0.0745887	2.78335	0.955277	1.36929	4.20271	4.10677	5.72945	0.501329	2.21588	3.11641
m.z.646	UNK22.70_303.2350m/z	UNK22.70_303.2350m/z	UNK	Negative	14.0596	10.7022	9.04182	9.1606	9.31819	7.43402	7.96909	2.27047	1.12287	11.3466	0.874658	9.62732	6.68428	13.3243	4.50451	18.1183	9.0414	8.59157	5.18839	2.38285	6.67794	7.48757	6.67942	15.9653	5.91484	9.36009	9.19299	9.49034	5.26691	7.1669	9.99568	6.70089	4.60768	2.95787	6.70623	0.718061	0.541438	2.47758	1.63312	3.92722	2.78573	4.28465	13.6983	16.8252	19.6815
m.z.510	UNK22.70_371.2239m/z	UNK22.70_371.2239m/z	UNK	Negative	4.39487	3.12938	2.65461	2.50813	2.28231	1.6683	2.22004	0.40639	0.515554	3.23705	0.0255146	2.4253	2.25792	3.41151	1.46171	4.83025	2.0671	2.6631	1.5147	0.584757	1.91024	2.71541	1.68031	4.96236	1.23551	2.50878	2.92709	3.13765	1.97445	2.80957	2.47184	2.07525	0.911108	0.710781	1.7762	0.354395	0	0.655397	0.501894	1.32211	0.576681	1.50182	4.32691	5.23539	5.56581
m.z.647	UNK22.70_388.2135m/z	UNK22.70_388.2135m/z	UNK	Negative	1.89022	1.36518	1.11622	1.01651	1.13346	0.499848	0.842109	0.0521062	0.260335	1.48523	0	1.2171	1.01167	1.43961	0.649819	2.16783	0.889046	1.15854	0.627935	0.381513	0.819246	1.48255	0.531875	2.21614	0.51702	1.24858	1.3119	1.00008	0.94697	1.12916	1.03577	0.80866	0.387145	0.235329	0.621068	0	0	0.165887	0.0431095	0.397013	0.335306	0.698142	1.88767	2.2881	2.54316
m.z.648	UNK22.70_403.1617m/z	UNK22.70_403.1617m/z	UNK	Negative	1.91098	0.66244	0.305802	0.822539	0.488426	0.18773	0.355539	0	0	1.29593	0	0.257969	0.212462	0.661155	0.051467	1.10714	0.0474156	0.207445	0.215073	0	0.19114	0.778123	0.133551	1.94206	0.228718	0.660639	0.577116	1.81911	0.407121	0.375399	0.303214	0	0	0	0.29015	0	0	0	0	0	0	0.203932	1.97187	1.89111	2.34948
m.z.649	UNK22.70_450.1785n	UNK22.70_450.1785n	UNK	Negative	9.30832	4.66661	3.77988	4.70719	3.21822	2.00725	3.63844	0.257584	0.987625	7.5151	0	2.77209	2.38267	5.03712	1.94159	7.80202	1.31596	3.37761	1.77005	0.665576	1.78952	5.39921	1.73789	10.8629	1.85724	5.88108	5.45837	6.98797	3.37844	5.73418	1.77853	2.29426	0.871717	0.329088	2.25403	0.61093	0.127273	0.301501	0.760383	1.65462	0.575248	2.10968	9.75977	10.0539	12.3203
m.z.650	UNK22.70_629.4639m/z	UNK22.70_629.4639m/z	UNK	Negative	4.48989	3.24376	2.02278	2.12384	1.91446	1.37718	1.16409	0	0	2.50316	0	1.62423	0.881961	3.08335	0.214909	4.56674	0.860459	0.544136	0.956054	0	1.13589	0.563881	0.896314	4.49327	1.45434	2.74586	3.22096	3.00692	0.538981	1.14849	1.49649	0.324568	0.145207	0.152855	0.34715	0	0	0	0	0.251086	0.269643	0.403918	4.99986	6.53673	7.2906
m.z.76	UNK22.75_283.2660m/z	UNK22.75_283.2660m/z	UNK	Positive	23.2032	18.0084	17.7494	17.4812	18.9262	18.1674	24.0751	0	14.1992	18.8991	7.0462	7.72008	9.23768	14.5269	1.15024	6.16463	6.10765	4.23379	2.66789	1.28909	0	13.871	9.91977	21.5672	11.808	8.97793	27.1368	13.9966	4.83614	2.43056	7.67502	2.39046	2.61241	2.44999	3.08258	0.77116	0.376089	0.289031	1.75939	6.17925	5.87293	3.92423	22.9092	22.4097	22.3613
m.z.651	UNK23.19_843.5621m/z	UNK23.19_843.5621m/z	UNK	Negative	17.9696	79.2248	3.63948	37.5505	15.0342	18.9079	27.1518	18.2146	8.75154	35.2972	95.6865	66.5516	32.3523	17.0083	25.915	21.3937	10.8201	29.6676	34.5273	18.4493	8.86289	16.1054	59.7562	39.2437	20.7079	36.2608	25.1265	73.6236	16.6877	16.7272	20.5371	15.912	28.3756	15.0733	60.1732	40.6482	19.1841	0	81.6399	59.4179	29.0252	32.4439	10.9869	14.2869	36.4541
m.z.411	UNK23.32_414.3364n	UNK23.32_414.3364n	UNK	Positive	3.47409	0.167491	9.75722	2.6214	8.79768	2.66815	2.73714	13.6281	0.360167	76.6945	1.32354	3.97497	0	0.100407	41.6992	11.0683	0	47.8754	41.3929	54.8512	0	0.280254	0	0.21912	0.611043	0	4.38788	0	86.879	12.0654	0	29.8563	28.7904	14.2913	64.2112	27.3421	42.3153	1.82864	2.85681	0	5.8248	0	0.160422	0.463152	0.0350647
m.z.36	UNK23.37_283.2895n	UNK23.37_283.2895n	UNK	Positive	47.8233	47.0393	44.8435	50.0422	43.813	41.5337	51.9808	4.99829	19.427	28.6788	14.9798	17.1021	16.1563	39.46	13.6978	13.3413	28.5153	13.8374	15.4073	15.0114	0	37.1569	25.0704	48.378	22.6542	30.5038	50.1539	24.9734	15.4782	4.98449	35.0043	11.825	14.0633	14.1274	6.69548	9.45137	7.56129	5.66618	9.29032	12.5365	15.0466	10.9331	45.0635	30.9429	48.7575
m.z.410	UNK23.37_284.2503m/z	UNK23.37_284.2503m/z	UNK	Positive	0	0	0	0	0	0	0	0	0	0	0	0	0	0	0	0.111644	0	0.108732	0	0	0	0	0	0	0	0	0	0	0	0	0	0	0	0	0.390181	0	0	0	0	0	0	0	0	0	0
m.z.409	UNK23.50_265.2573m/z	UNK23.50_265.2573m/z	UNK	Positive	0.204418	0	0.0949878	0	0	0.64685	0	0	0	0.0379153	0	0.449363	0.502241	0	0	4.31089	3.91511	0	2.31812	3.52503	0	0	1.4679	0.345882	1.55568	0	0.132612	0.76017	0	1.63205	0	3.37308	1.30321	6.13504	0	0.492712	0	0	0	0	0.19624	0	0	1.12246	0
m.z.113	UNK23.50_309.2822m/z	UNK23.50_309.2822m/z	UNK	Positive	8.73346	5.45549	5.15645	7.32406	5.54249	8.25579	11.0466	0	6.8042	10.3982	1.44124	3.48796	2.99846	6.58969	0	3.70138	1.47928	0	1.18539	0.320564	0	4.24343	3.85598	6.258	2.38058	1.68505	9.25125	7.02717	2.80332	1.80603	2.29041	1.04891	0.912734	0.869265	1.5765	0.0544289	0	0.0152106	0.424413	1.16512	3.25088	1.76016	11.0107	14.3376	10.2646
m.z.652	UNK23.80_255.2345m/z	UNK23.80_255.2345m/z	UNK	Negative	5.64896	4.95729	5.41138	4.36798	4.52769	4.57882	3.78024	4.61154	3.01068	4.3853	5.187	6.15632	4.09635	5.38815	3.59286	7.99601	5.5597	3.06728	3.47578	3.04707	3.41636	5.86349	5.13571	6.81013	5.31336	5.09657	6.63723	5.68437	3.55677	2.7357	4.49605	3.78053	2.45178	2.53085	2.96543	2.31034	2.79616	3.02014	1.95515	4.85326	3.14873	2.92891	4.92084	6.64237	7.41334
m.z.653	UNK23.80_381.1091n	UNK23.80_381.1091n	UNK	Negative	4.00309	6.895	3.311	6.28379	5.96495	8.02552	4.81924	7.095	4.02627	4.41816	5.14815	6.87528	2.80121	3.18514	2.73995	12.3959	11.8285	2.47431	1.4108	2.57039	2.02274	4.63303	6.51812	6.02788	9.39824	3.25113	2.85534	1.96102	2.61438	2.00551	9.50841	2.42864	3.05453	3.30103	3.31213	1.97177	1.93754	4.68997	1.10558	2.38026	4.6606	2.89338	4.30318	5.08421	6.12684
m.z.408	UNK23.80_421.2936m/z	UNK23.80_421.2936m/z	UNK	Positive	1.58356	0.577282	7.93442	3.49831	0.274626	0.227845	0	0	0.528193	0.619284	0.351023	0	0	0	0.888874	0.59566	2.1582	0.424898	0	0.127581	0	0	0	0.310231	0	0.338251	0.682781	0	16.2389	0	8.47077	1.41011	0.732537	0.186153	0	0.390241	14.7713	3.49505	1.96251	0.342929	1.433	0	0.588974	1.79753	1.63278
m.z.654	UNK23.88_309.1762m/z	UNK23.88_309.1762m/z	UNK	Negative	5.29671	5.86665	7.25287	5.42451	4.63352	4.91237	5.43039	6.72817	11.855	6.17013	11.1289	6.44653	6.00847	5.69963	5.24381	6.48293	6.57836	5.5517	3.67608	4.17835	3.37129	5.92169	8.82103	5.70182	6.77389	4.87995	4.83403	6.74676	4.40489	4.70333	5.39358	3.71922	4.38969	3.64257	3.77297	5.48494	6.22188	6.81295	5.48364	9.86016	6.99958	5.07472	4.8352	4.74023	6.44119
m.z.332	UNK23.88_362.3453m/z	UNK23.88_362.3453m/z	UNK	Positive	0.193398	0	0	0.166347	0	1.31465	1.16325	0	0	0	0	0	0	1.49285	0	0	0	0	0	0	0	0	1.75471	0	0	0	1.70004	0	0	0	0.22506	0	0	0	0	0	0	0	0	0	0	0	0	0	0
m.z.387	UNK24.06_265.2572m/z	UNK24.06_265.2572m/z	UNK	Positive	1.52327	3.36231	3.18778	1.54081	2.79629	0.448802	1.01845	0	0.37746	0.30844	0.7883	0.474024	0.64496	0.329404	0	0	0	0.153932	0	0.0975308	0	0.915893	0.24057	1.76498	0	0	2.08958	0.0741135	0	0	0.182692	0	0	0	0	0.151653	0	0	0.265075	0.478934	0.0477792	0	2.40462	0.537632	2.01135
m.z.87	UNK24.06_298.3132m/z	UNK24.06_298.3132m/z	UNK	Positive	0.0470706	0	2.16976	4.2133	5.63835	5.46542	4.79346	0.28916	0.6624	1.10339	6.10642	3.98503	3.52458	6.93621	0	0	2.25833	3.83285	12.5178	20.897	0	0	0	0	0	0	0.260469	0	0	0	0.198624	1.62122	4.88227	6.87302	6.69212	0	11.1722	4.87547	4.32282	5.3611	13.7435	9.76731	0	2.12526	7.41348
m.z.58	UNK24.11_309.3048n	UNK24.11_309.3048n	UNK	Positive	26.445	18.3037	17.0661	25.3134	16.148	25.48	33.5173	0	10.628	18.7228	5.23213	8.96183	7.62582	24.2532	3.29138	8.42324	12.0011	2.81454	6.93055	4.6805	0.00258951	17.6732	14.565	24.5435	8.0465	11.5749	28.8144	13.6838	6.50765	2.67985	14.2628	5.2178	5.32208	6.31411	3.67102	4.10843	1.43749	1.30387	4.07536	4.30897	7.4284	3.3395	21.8	19.9182	22.7009
m.z.655	UNK24.11_509.2902m/z	UNK24.11_509.2902m/z	UNK	Negative	5.77774	6.14883	3.84887	1.57606	3.0795	0.523411	0.663883	0	0	5.74983	0	3.52879	2.80546	0.961033	0.315487	15.1245	0.970583	0.104061	0.175788	0	1.69828	1.74711	0.419436	4.69368	2.98782	5.02102	1.58537	8.45969	2.31483	6.7502	1.93294	0.571737	0	0.312606	2.85775	0.0593208	0.117092	0.0790538	0	0.762451	3.48961	2.67308	9.3267	16.3563	14.2996
m.z.71	UNK24.19_358.3116n	UNK24.19_358.3116n	UNK	Positive	7.42165	5.80039	7.51448	9.91916	8.87343	14.8298	12.3669	5.30395	22.2387	17.2323	9.33663	12.3151	16.9439	13.0699	23.4697	7.39739	11.8633	7.78925	14.647	15.9312	0	5.88366	15.6857	11.1918	1.72082	5.63337	15.265	16.1272	20.3767	4.14053	16.8393	6.51038	10.2335	9.7901	8.27229	23.8568	26.762	20.6871	19.6499	10.0736	24.3252	18.8582	7.03437	9.43464	9.71727
m.z.274	UNK24.19_381.2386m/z	UNK24.19_381.2386m/z	UNK	Positive	0	0	0.933777	2.05378	1.81677	2.31187	2.7905	0	0	0	0.166675	0.206651	0.0390522	0.14552	0	0	0.692145	1.15257	1.71566	3.09114	0	0	0	0	0	0	0	0	0	0	0	0.899729	1.7819	1.84471	1.57255	0	0.306456	0.209604	0.219482	0.62093	1.41688	1.29888	0	0	0.0568878
m.z.656	UNK24.19_447.2011n	UNK24.19_447.2011n	UNK	Negative	1.57356	4.71556	1.7206	3.14813	3.65467	5.40034	3.48841	7.03204	3.9076	3.16752	8.50038	3.27477	2.11062	1.48159	3.82967	8.80829	9.82226	2.85169	3.24593	3.98962	1.39226	4.26556	3.94875	4.19807	5.21795	3.88216	2.5581	2.68615	3.58396	3.09286	9.69988	2.84919	4.03376	3.44523	3.38621	3.75817	2.62194	6.47966	2.05269	2.72981	4.89525	2.85297	2.08482	2.22195	2.92152
m.z.657	UNK24.29_256.2451n	UNK24.29_256.2451n	UNK	Negative	1.2353	1.4084	0.589769	0.82381	0.227816	1.35971	0	4.48303	1.92189	4.25296	0.432782	0.979403	0.654225	0.02433	7.05238	4.2346	0.685998	0.419624	1.3069	0.713996	1.04708	0.132486	1.85404	0.0989441	0.155189	1.56627	1.36798	0	3.26228	5.15741	1.8456	0.653983	2.51895	4.3345	0.258487	3.36539	7.58007	4.20388	6.56112	3.12005	9.44346	2.98197	0.678151	1.22914	0.482286
m.z.658	UNK24.42_407.1249n	UNK24.42_407.1249n	UNK	Negative	2.00247	1.32466	1.95288	5.25435	2.74966	6.36225	3.65975	1.55325	0.731819	3.66812	0.20031	2.66426	1.4795	2.13376	1.3391	9.30886	5.37925	0.907445	1.3384	1.56321	1.59267	1.67634	3.57381	3.2499	1.19633	1.10557	1.41179	0.605444	1.79637	2.13375	5.49406	1.34912	1.85537	1.78102	2.37834	0.168981	0.347312	0.924426	0.144387	0.359163	2.5147	1.72125	2.89863	4.66403	4.56973
m.z.137	UNK24.42_423.2755m/z	UNK24.42_423.2755m/z	UNK	Positive	0	0	0.271923	0.624797	0.294029	0.541446	0.504254	0	0.266112	0.651956	2.03125	1.14937	0.933421	2.08043	0	0	0.649722	0.900827	0.486621	0.395416	0	0	0	0	0	0	0	0	0	0	0	0.273941	0	0.192863	0.230093	0	1.98159	1.90931	1.21696	1.25204	2.16493	1.05401	0	0.266136	1.32805
m.z.130	UNK24.60_298.3136m/z	UNK24.60_298.3136m/z	UNK	Positive	0	0	1.06305	2.21633	2.66717	4.3275	3.11865	0	0.368257	0.574913	3.75975	2.30746	3.10617	4.85653	0	0	0.667763	1.28114	2.02742	8.80434	0	0	0	0	0	0	0.207052	0	0	0	0	0.793823	2.42128	3.85648	4.56944	0	4.86844	2.57495	1.4643	3.37153	9.44256	7.53716	0	1.26714	7.88489
m.z.273	UNK24.60_549.2580m/z	UNK24.60_549.2580m/z	UNK	Positive	3.90448	8.10401	10.2516	3.63494	6.50081	0.232041	1.30455	0	3.22989	1.11121	3.10778	9.05145	3.88804	0	0.728254	0.562615	4.68852	5.88531	0	0.336342	0	1.72728	2.57e-06	2.4452	5.10988	5.09247	4.3001	0.898604	0.441776	1.02381	1.87901	0	0.404031	0	0.195496	0.0778964	0	0	0.684818	3.37984	0.537162	1.89979	8.17036	4.22297	14.8442
m.z.149	UNK24.68_309.3061n	UNK24.68_309.3061n	UNK	Positive	30.9806	56.2537	46.3306	21.5841	45.1367	6.18113	14.7594	2.30647	11.9177	2.23499	14.8758	14.0071	17.1942	4.55658	12.4644	0.840028	7.82572	12.3409	0.627072	12.3385	0	22.0976	7.52019	43.9468	16.3617	15.7743	40.024	1.80511	5.15144	0	15.9983	0.593963	4.53894	1.37005	0	9.91767	3.70849	3.00913	9.08091	11.7403	2.1739	3.62796	38.4811	3.55307	35.7008
m.z.659	UNK24.81_787.5098m/z	UNK24.81_787.5098m/z	UNK	Negative	1.21131	2.61824	1.19248	0.445222	0.757385	0.925038	0.32229	0.939042	1.40405	1.37938	0.203191	1.14892	0.933253	0.203772	0.889701	0.107855	0.0806983	0.080629	0.164053	3.24047	2.33654	0	0.325029	0	0	0.0863166	0.307407	0	1.31555	3.37548	2.36646	1.63593	2.21182	4.67353	2.76196	1.4672	5.92151	1.76617	3.12654	3.10015	4.56817	3.82983	0.0721743	0.0852956	0.192157
m.z.272	UNK24.86_467.3351m/z	UNK24.86_467.3351m/z	UNK	Positive	1.26484	1.334	1.70085	1.70188	1.76601	2.95335	2.99971	0	1.14842	1.35653	2.32066	1.90113	1.28644	2.32906	0	0.0874219	0.251598	0.339747	0.322722	0.539181	0	0.67592	0.614603	0.737616	1.0117	0	1.41789	0.527997	0	0	0	0.153004	0.261318	0.351106	0.520176	1.76466	2.30647	2.35987	2.30877	1.72155	1.98201	0.104791	1.11957	1.27675	1.92521
m.z.660	UNK25.04_281.2510m/z	UNK25.04_281.2510m/z	UNK	Negative	2.21529	4.81368	3.39681	1.33383	3.26011	0.206173	0.134323	1.01424	0.0453651	0.319212	0.268285	0.900348	0.630628	0.184377	2.90243	0.790294	1.41016	2.32938	0.160728	0.242529	1.71461	1.72938	1.05501	3.72212	3.2915	5.12249	1.53022	0.516112	1.31142	0.20585	1.83423	0.807169	0.357153	0.132834	0	0.152728	0	0.36355	0.280165	0.957139	0	0.0830804	3.02029	0.738292	6.63635
m.z.661	UNK25.04_381.1776m/z	UNK25.04_381.1776m/z	UNK	Negative	2.5712	1.8163	1.56836	0.416165	1.06856	0	0.013399	0.275897	0	0.266698	0	0.0891876	0.40754	0.0897607	1.21706	0.154656	0.341166	1.35582	0.0299737	0.209175	0.547221	2.11475	0.396383	2.61395	1.08843	2.13091	0.478247	0.79603	0.453381	0.110898	0.232721	0.148378	0.128501	0	0.0424745	0.0580536	0.0460537	0.145701	0.433439	0.251899	0	0	1.90477	0.360193	3.46105
m.z.271	UNK25.12_485.3827m/z	UNK25.12_485.3827m/z	UNK	Positive	0	0	0.382951	0.417789	0.412426	1.31293	1.51754	0	0.186332	0.628227	1.45535	0.727067	0.588865	1.23318	0	0	0.634753	0.523994	1.11906	1.04379	0	0	0	0	0	0	0	0	0	0	0	0.300509	0.312298	0.147914	0.381172	0	0.820498	1.09413	1.25804	0.533357	0.694904	0	0	0	0.0364265
m.z.270	UNK25.17_441.3561m/z	UNK25.17_441.3561m/z	UNK	Positive	2.04134	0	0.0553031	0	0.102416	0	1.90958	0	0	0	0	0	1.13118	0	0	0	0	0	0	0	0	0.174125	0	0.686217	0	0	0	0.030999	0	0	0	0	0	0	0	0	0	0	0	0	0	0	0	0	0.0715303
m.z.269	UNK25.22_397.3315m/z	UNK25.22_397.3315m/z	UNK	Positive	2.62907	0	0	0	0	1.79086	2.53922	0	2.54895	2.19319	3.14921	3.52113	2.40372	2.32491	0	0	0	0	0	0	0	2.47936	2.18857	2.55067	3.5689	0	5.2103	1.89262	0	0	0	0	0	0	0	6.14109	3.46756	3.38434	3.50864	3.07397	2.61435	0	0	0	0
m.z.102	UNK25.30_256.2661m/z	UNK25.30_256.2661m/z	UNK	Positive	5.2058	0	0.0510972	5.72457	0.0357356	4.59262	7.89352	0	0	1.74149	0	0	0	3.22072	0	0	3.16417	0	2.45906	0	0	3.96425	1.61994	3.2538	0.202026	2.85229	1.75541	3.04751	0	0	3.87288	1.53243	1.05938	1.67452	0	0	0	0	0	0	0	0	0	0	0
m.z.190	UNK25.30_312.3300m/z	UNK25.30_312.3300m/z	UNK	Positive	0	0	0.502733	0.842332	0.935844	1.2054	0.802902	0	0.0910125	0.183008	0.786291	0.562074	0.585685	0.878508	0	0	0	0.349024	0.392065	1.89762	0	0	0	0	0	0	0.0406	0	0	0	0	0.168145	0.788827	1.47848	0.866994	0	0.631031	0.322982	0.216062	0.520009	1.40084	1.22454	0	0.174244	2.20632
m.z.268	UNK25.35_467.3353m/z	UNK25.35_467.3353m/z	UNK	Positive	0	0	0	0	0	0	0	0	0	0	0	0	0	0	0	0.00237656	0	0.000966999	0.000115603	0.0196337	0.0618751	0	0	0	2.78e-05	0	0	0	0	0.00857491	0	0	0	0	0.0199055	0	0.00293292	0	2.89e-05	0	0.029754	0	0	0	0
m.z.267	UNK25.48_349.2747m/z	UNK25.48_349.2747m/z	UNK	Positive	0.504697	0.0378062	0	0.0449018	0.0943491	0.417305	0.693605	0	0.506107	0.596122	0.141475	0	0.270943	0.401716	0	0	0	0	0	0	0	0.221416	0.32154	0.677303	0.164908	0	0.98694	0.336268	0	0	0	0	0	0	0	0	0	0	0	0.133217	0	0	0.128722	0.109706	0.0506048
m.z.266	UNK25.48_436.3210m/z	UNK25.48_436.3210m/z	UNK	Positive	0.750235	0.761359	0.804638	0.657862	0.93625	0.543102	0.889617	0	0.507732	0.499116	0.226126	0.157081	0.314121	0.330942	0	0	0	0	0	0	0	0.365729	0.195728	0.700552	0.298909	0	0.817398	0.314442	0	0	0	0	0	0	0	0.103699	0	0.0445076	0.0454244	0.151216	0	0	0.963949	0.783299	0.800004
m.z.662	UNK25.48_929.5962m/z	UNK25.48_929.5962m/z	UNK	Negative	1.66054	2.70682	0.136869	0.391313	0.036075	0.757021	0.100317	4.1622	1.87567	1.07015	0.072801	0	0.0289574	0	8.48364	3.27947	0.827343	1.0168	0.354901	0.343579	2.22917	0.181605	0.665632	0.236083	0	0	0	0	5.78829	3.1951	1.9041	0.239046	1.08273	1.93035	0.0646659	2.70292	3.59211	6.48361	4.24943	5.56445	7.09964	1.6577	1.32222	0.320055	0
m.z.275	UNK25.66_511.3991m/z	UNK25.66_511.3991m/z	UNK	Positive	0.922604	2.28592	0.437265	0.249208	0.425426	0.131374	0.269468	0	0.492906	10.0664	1.60477	7.12167	2.76204	0.0276766	0	0	0.440074	0.330088	0.65218	2.43158	0	0.509027	0.471873	1.58992	3.04448	5.25275	0.686823	0.410352	0.549456	0	0	0	0	0	0	0	0	0	1.10062	0.226504	0.268662	0	1.55222	1.39272	1.71026
m.z.276	UNK25.84_423.3471m/z	UNK25.84_423.3471m/z	UNK	Positive	0.88263	0.903332	1.06371	0.674315	1.19663	0.451135	0.592597	0	0.592221	0.322881	0.189285	0	3.14083	3.64782	0	0	0.251488	0.1775	0	0.800631	0	0	0	1.43968	0.302037	0.144126	1.97438	0.250627	0	0	0	0	0	0	0	0	0	0	0.0764506	0.113934	0.887592	0	0.949461	1.57941	3.05691
m.z.290	UNK25.92_379.3213m/z	UNK25.92_379.3213m/z	UNK	Positive	0	0	0	0	0	0	0	0	0	0	0	0	0	0	0	0	0	0.00544758	0	0	0.0740696	0	0	0	0	0	0	0	0	0	0	0.02997	0	0	0.02806	0	0	0	0	0	0	0	0	0	0
m.z.277	UNK26.05_607.2925m/z	UNK26.05_607.2925m/z	UNK	Positive	0	0.801299	0	0	0	0	0	0	0	0	0	0	0	0	0	0	7.36808	4.23351	0	0	0.000327424	1.28055	0	0	0	0	0	0	0	0	0	0.000461231	0	0	0	4.98737	0	0	1.46836	0	0	0	0.353891	0.0425106	0.147198
m.z.289	UNK26.15_256.2668m/z	UNK26.15_256.2668m/z	UNK	Positive	0	0	0	0	0	0	0.000798829	0	0	0	0	0	0	0	0	0	0	0.00135064	0.0153651	0	0.0713058	0	0	0	0	0	0	0	0	0	0	0.00762338	0	0.000490792	0.0334871	0	0.000182377	0	0	0	0	8e-05	0	0	0
m.z.79	UNK26.15_337.3352n	UNK26.15_337.3352n	UNK	Positive	57.6741	94.8131	85.6067	29.3074	80.5183	5.43835	18.3471	8.72158	40.2267	27.2555	27.0554	29.5198	43.0704	2.76697	41.6774	42.4474	27.7804	33.5882	1.758	31.0866	0	31.6496	26.8824	50.2914	45.5813	41.0335	59.6942	21.0146	40.7271	20.1294	43.196	1.6282	16.9636	4.97241	16.8167	27.9485	10.5086	19.2501	16.8623	23.6278	35.753	31.4266	77.8775	53.8674	85.6762
m.z.135	UNK26.15_438.3206m/z	UNK26.15_438.3206m/z	UNK	Positive	4.23538	3.0792	3.03898	4.95503	2.86863	4.07182	5.13029	0	1.42711	3.36049	0.741065	0.27225	0.528543	2.58667	0.625189	2.42518	2.36499	0.457118	0.894043	0.24757	0	2.33595	2.14687	3.10338	0.786025	1.81439	4.35512	1.42174	1.11408	0.402021	2.09019	0.760935	0.694706	0.468196	0.31585	0.195544	0	0	0.219567	0.428878	1.12489	0.645919	4.15939	4.9932	3.8482
m.z.189	UNK26.23_312.3294m/z	UNK26.23_312.3294m/z	UNK	Positive	0.339087	0	0	0.365384	0	2.33866	2.49025	0	0	0	0	0	0	3.08286	0	0	0	0	0	0	0	0	2.83925	0	0.31054	0	3.11107	0	0	0	0	0	0	0	0	0	0	0	0	0	0	0	0	0	0
m.z.663	UNK26.41_397.2295m/z	UNK26.41_397.2295m/z	UNK	Negative	3.36617	3.46442	4.76266	3.3552	2.63259	2.85985	3.19645	4.22198	7.97502	5.29432	7.99624	4.0568	4.53455	3.51463	3.12715	3.76353	3.70885	4.46265	2.45567	2.32992	2.13726	3.44501	4.86517	3.89016	3.71538	2.9301	3.04339	3.97075	2.73786	2.97746	2.92082	2.20353	2.71021	2.15405	2.53176	3.68975	4.17217	3.84522	3.32363	6.1081	3.52999	2.8862	3.66817	3.11212	3.72551
m.z.288	UNK26.54_582.4123m/z	UNK26.54_582.4123m/z	UNK	Positive	0.643683	0	0.0349861	0	0	0.566554	0.776507	0	0.45136	0.518202	0.18175	0.813412	0.319335	0.409202	0	0	0	0	0	0	0	0.16212	0.48103	0.394586	0.380909	0	1.08426	0.3411	0	0	0	0	0	0	0	0.171141	0	0	0.100193	0.0811029	0	0	0	0	0
m.z.287	UNK26.67_464.3352m/z	UNK26.67_464.3352m/z	UNK	Positive	0	0	0.392114	1.02367	0.791535	4.78513	5.5689	0	0	0.203816	1.21459	1.65645	0.319155	0.994555	0	0	0.144377	0.472421	0.765754	1.40428	0	0	0	0	0	0	0.0330447	0	0	0	0	0.326094	0.704335	0.460275	0.717993	0	0.953158	1.51033	1.72009	2.50152	3.36363	0.402309	0	0	0
m.z.286	UNK26.77_364.3008m/z	UNK26.77_364.3008m/z	UNK	Positive	0	0	0.454061	1.43195	0.985393	4.41935	4.60925	0	0	0	0.0627905	0.0302939	0	0.110438	0	0	0.289184	0.358743	0.649044	0.909774	0	0	0	0	0	0	0	0	0	0	0	0.381711	1.52498	1.03044	0.436699	0	0.89609	1.13525	1.50956	1.62879	2.36361	0.691218	0	0	0
m.z.285	UNK26.77_439.3413m/z	UNK26.77_439.3413m/z	UNK	Positive	0	0	0	0	0.0716188	0.109357	0.129171	0	0	0	0	0.0417431	0	0	0	0.0204203	0	0.018776	0.019487	0.0132162	0.289913	0	0	0	0	0	0	0	0	0	0	0.100885	0	0.0007675	0.0611665	0	1.58e-06	0	0.0449064	0.0445864	0.0568856	0	0	0	0
m.z.284	UNK26.85_363.3515n	UNK26.85_363.3515n	UNK	Positive	0.798501	0	0	0	0	0	0	0.730727	0	0	0	0	0	0	1.62189	0	0	0	0	0	0	0.637447	0	0	0	0	0	0	4.34829	0	0	0	0	0	0	4.08492	0	0	0	0	0	0	2.04364	0	0
m.z.283	UNK26.90_410.4372m/z	UNK26.90_410.4372m/z	UNK	Positive	0.398528	0.0766507	0.213893	0.301308	0.225457	0.496728	0.677998	0	0.430173	0.442651	0.392897	0.917162	0.339125	0.363601	0	0	0	0	0	0	0	0.221523	0.308241	0.536828	0.322563	0	0.777526	0.241031	0	0	0	0	0	0	0	0.377372	0.168992	0	0.568102	0.262932	0.0349944	0	0.168522	0.114107	0.062853
m.z.282	UNK26.98_101.0617m/z	UNK26.98_101.0617m/z	UNK	Positive	0	0	0	0	0	0	0	0	0	0	0	0	0	0	0	0	0	0.00822871	0	0.00131082	0.0507861	0	0	0	0	0	0	0	0	0	0	0.0441795	0	0	0.0220913	0	0.00994024	0	0	0	0	0	0	0	0
m.z.281	UNK26.98_146.0617n	UNK26.98_146.0617n	UNK	Positive	0.549523	0	0	0	0	0.432565	0.568239	0	0.408469	0.544625	0.691865	0.885135	0.571449	0.838834	0	0	0	0	0	0.0941801	0	0.600752	0.577345	0.661843	0.529056	0	1.56852	0.850089	0	0	0	0	0	0	0	1.65162	0.993952	0.512593	0.678784	0.78452	1.2561	0	0	0	0
m.z.280	UNK26.98_259.1952m/z	UNK26.98_259.1952m/z	UNK	Positive	0	0	0.307106	0.731145	0.653161	2.277	2.42189	0	0	0.038677	0.0373974	0	0	0.0355711	0	0	0.357646	0.248627	0.517279	0.423316	0	0	0	0	0	0	0	0	0	0	0	0.30223	0.651977	0.711394	0.343299	0	0.471733	0.540688	0.708901	0.599343	0.941594	0.153175	0	0	0
m.z.104	UNK26.98_311.2972m/z	UNK26.98_311.2972m/z	UNK	Positive	12.298	10.3158	9.43823	6.64567	10.9904	5.98928	8.2626	0	9.19744	10.222	4.53872	5.70894	5.98812	5.02708	2.30296	4.31903	4.41137	3.38476	1.34458	0.984708	0	8.80367	4.76955	12.5007	5.11096	4.9833	14.1954	7.34305	4.12071	2.26658	6.51497	1.25674	2.37665	1.06224	2.01409	0.833239	0.292939	0.21863	1.85293	3.81451	2.87477	3.50498	10.7717	10.2692	13.2235
m.z.13	UNK26.98_370.3082n	UNK26.98_370.3082n	UNK	Positive	61.8616	65.8032	83.5705	55.3972	59.7048	41.1332	36.1819	52.5213	55.6101	65.1743	59.9643	53.3177	55.4001	40.8776	97.6768	52.0928	89.5452	36.9148	59.4877	54.2445	0	61.3986	63.3605	50.2622	36.8763	58.9422	64.6213	57.9327	93.1994	56.8231	86.4878	29.0341	44.1449	70.3453	46.8328	100.804	92.7177	68.5425	57.8863	51.5976	85.6023	64.4438	55.4902	51.904	64.2304
m.z.279	UNK26.98_393.2369m/z	UNK26.98_393.2369m/z	UNK	Positive	0	0	0.54949	0.973634	0.997856	1.46666	1.60089	0	0	0.177111	0.590684	0.470489	0.251403	0.496763	0	0	0.235688	0.682861	1.38655	1.87889	0	0	0	0	0	0	0	0	0	0	0	0.254454	0.548389	0.612819	0.640655	0	0.590846	0.53546	0.502038	0.7515	1.48634	0.812419	0	0	0.0493665
m.z.278	UNK26.98_395.2515m/z	UNK26.98_395.2515m/z	UNK	Positive	0	0	0	0	0	0	0	0	0	0	0	0	0	0	0	0.0152926	0	0.0200028	0	0.0101861	0.212491	0	0	0	0	0	0	0	0	0	0	0.0869266	0	0	0.0656483	0	2.94e-05	0	0	0	0.000115348	0	0	0	0
m.z.31	UNK26.98_395.3129m/z	UNK26.98_395.3129m/z	UNK	Positive	56.2782	66.7423	64.7261	48.7205	67.8635	36.3926	42.6322	5.97906	39	49.2923	25.9353	43.8746	34.8717	34.2047	22.9828	33.96	44.4881	31.4064	20.2718	15.3376	0	48.1969	28.7068	58.1362	38.7178	45.8309	54.557	41.5889	35.8427	22.9201	55.3924	13.9774	24.3748	16.601	21.2342	8.17881	5.78154	4.4525	13.2576	26.2545	26.3437	32.1046	66.602	62.9536	86.5981
m.z.664	UNK26.98_441.2565m/z	UNK26.98_441.2565m/z	UNK	Negative	1.75193	1.74091	2.70884	1.62755	1.2661	1.46166	1.70861	2.16658	4.5757	2.64075	3.66619	2.44271	2.43239	2.07023	1.71371	2.0698	2.14734	2.3659	0.67737	0.87805	1.04958	1.68238	2.40745	1.97352	2.10821	1.54452	1.4372	1.6873	1.44383	1.72565	1.60692	0.996342	1.35079	1.22265	1.34578	1.84898	1.88677	2.01839	1.58601	3.36265	1.9193	1.29403	1.92491	1.63218	1.87889
m.z.265	UNK27.03_149.0275m/z	UNK27.03_149.0275m/z	UNK	Positive	0.285944	0.108419	0.116192	0	0.0540464	0.117617	0.0758425	1.87042	1.02338	0.237221	0.39752	13.2063	2.98625	0.201789	5.7373	0	0	0	0	3.97142	0	1.41978	3.64475	0.174235	0	0	0.574397	0.160203	1.16304	0	3.12698	0	1.72911	0.254503	0	20.0922	4.69964	10.7982	10.6423	0.185695	5.09662	0	0	0	0.0547519
m.z.258	UNK27.03_374.2392n	UNK27.03_374.2392n	UNK	Positive	3.86291	3.86681	3.65243	0.944292	3.6288	0.0261841	0	0	1.67818	0.253566	3.09782	0.04211	1.28833	0	0	0	2.27856	2.18212	0	0	0	1.01987	0	2.40118	2.72127	3.35526	6.7301	0.06063	0	0	2.4725	0	0	0	0	0	0	0	0	1.53356	0	0	2.59934	0.11927	3.57296
m.z.53	UNK27.03_413.2677m/z	UNK27.03_413.2677m/z	UNK	Positive	24.5535	34.7528	39.692	27.2739	33.0657	20.8847	20.3296	7.37309	13.4013	12.4051	16.3418	16.1603	14.2552	11.3825	26.5161	11.1192	17.6747	10.4235	10.2278	16.2005	0	18.9745	28.6006	17.5102	23.1334	30.9535	26.5099	10.3205	16.5501	7.90588	18.9896	6.22454	11.4592	11.6499	12.727	28.2216	35.9972	19.3897	16.3704	17.8433	20.8831	15.3158	29.2395	23.6723	37.7435
m.z.665	UNK27.03_447.3885m/z	UNK27.03_447.3885m/z	UNK	Negative	1.16735	0.926424	0.441653	0.85681	0.731861	0.0741794	0	3.33224	0.140889	1.47525	0.241141	1.52129	2.01928	0	5.36915	1.7562	1.92024	1.57173	0.8775	0.811007	0	1.82925	0.54794	0.18362	0.0832082	0.290805	0.139531	0	4.13395	1.2248	0.9591	1.40868	1.88559	1.24374	0	3.45496	0.884124	0.805553	1.54531	1.66706	2.86507	0	2.44032	1.34979	1.15331
m.z.666	UNK27.03_607.4294m/z	UNK27.03_607.4294m/z	UNK	Negative	0.667881	0.327857	0.902368	0.736098	0.921665	1.67411	0.542222	4.50639	1.13105	2.21513	1.20626	1.78245	2.80629	1.76971	6.03157	2.48446	2.33296	2.94656	1.39761	1.73935	2.87944	2.60069	1.09379	1.18962	2.91831	2.27816	3.06156	1.34425	4.56235	1.94206	1.86269	2.54171	1.95902	1.98146	1.95979	3.28839	2.89163	4.1713	2.83622	3.90764	3.54941	3.88525	0.398315	1.33437	0.959059
m.z.259	UNK27.03_783.5804m/z	UNK27.03_783.5804m/z	UNK	Positive	5.53827	0.21299	0	0.0596075	0	3.80633	6.35688	0	5.26958	4.67784	6.69076	7.045	5.67665	5.1139	0	0	0	0	0	0	0	5.16586	4.71154	5.48667	7.85459	0	10.0603	3.99393	0	0	0	0	0	0	0	12.849	8.18008	6.31414	7.43648	5.9109	5.37564	0	0.0958711	0.0526719	0.230926
m.z.264	UNK27.16_464.3334m/z	UNK27.16_464.3334m/z	UNK	Positive	1.49291	0.637894	0.359264	0.0950948	0.385695	0	0.241512	0	0.318896	0	1.19243	0.128541	0.854198	0	0	0	0	0	0	0	0	0.551291	0.030383	0.9828	0.331881	0.269277	1.77306	0.0189607	0	0	0	0	0	0	0	0	0	0	0	0.312895	0	0	0.157167	0	0.263817
m.z.136	UNK27.29_363.3516n	UNK27.29_363.3516n	UNK	Positive	43.643	104.854	85.9961	27.9576	85.0819	0.881468	16.4763	5.8789	26.1211	3.57836	23.4021	17.39	36.8355	0	40.9286	4.86567	26.9151	32.8755	1.15444	26.8376	0	34.4972	23.6602	52.3501	45.668	39.9504	62.2786	3.09082	18.4924	1.57487	45.8357	0.810978	15.8484	3.9732	1.2654	28.4062	8.67153	16.883	16.3739	21.789	7.73622	15.194	53.2312	6.25906	61.9443
m.z.667	UNK27.29_655.4500m/z	UNK27.29_655.4500m/z	UNK	Negative	0.33967	1.31121	1.51423	1.17661	1.33093	0.966035	1.47199	1.56729	0.592172	1.169	3.63669	2.10824	1.11016	1.0737	0.907329	1.86082	1.83357	0.921593	0.446788	6.84468	0.808694	2.15968	3.20325	1.31271	1.83172	1.34228	2.75496	0.924736	1.24437	0.64204	1.55498	1.45699	1.0878	1.08941	1.15216	0.725013	1.20741	1.18755	0.59289	1.66384	1.09953	0.980807	0.918883	1.12912	1.3541
m.z.261	UNK27.34_421.3311m/z	UNK27.34_421.3311m/z	UNK	Positive	0.887987	0.373104	0.319766	0.17789	0.462436	0	0.563521	0	0.311227	0	0.729766	0	0.739801	0	0	0	0	0	0	0	0	0.563494	0	1.57553	0	0	1.08591	0	0	0	0	0	0	0	0	0	0	0	0	0.714362	0	0	0.39169	0	0.253003
m.z.668	UNK27.39_311.1710m/z	UNK27.39_311.1710m/z	UNK	Negative	82.7084	105.971	101.671	75.2328	80.4214	83.9004	96.5943	116.421	198.192	63.3417	202.402	123.13	78.9509	91.6878	74.9268	124.938	150.618	59.2524	73.4938	73.7289	53.8184	112.401	173.164	82.3896	129.07	75.7381	79.3545	93.0982	62.1937	60.6079	115.523	65.3361	71.9226	64.8287	65.8462	62.3852	99.746	124.515	76.9522	168.147	107.629	91.2304	61.026	75.2443	80.6323
m.z.669	UNK27.39_506.2089m/z	UNK27.39_506.2089m/z	UNK	Negative	6.19294	6.72263	6.91798	5.03389	6.01886	4.1375	3.9951	4.60178	5.22297	3.8306	4.38941	2.50964	2.61271	2.17489	3.32189	4.01281	2.44171	4.27764	2.20229	2.52303	3.26731	4.06772	8.43797	3.5925	3.29665	5.1339	5.23218	5.8534	5.4064	4.59186	2.96407	2.8648	2.54471	2.93103	2.67764	1.35945	1.79253	1.18631	1.34327	2.73264	1.50067	1.79641	3.71514	6.07807	5.91481
m.z.151	UNK27.47_550.4185n	UNK27.47_550.4185n	UNK	Positive	2.54919	4.41166	5.51284	5.9532	5.00935	3.38695	1.84214	0	4.81475	2.92678	3.5215	2.10717	2.47587	0.555706	1.78349	1.34731	1.24489	0.961674	1.06515	0.284597	0	1.72623	2.00554	1.85197	0.00180236	0	1.97589	0.466077	0.424038	0.837442	3.1342	0	0.438499	0.475533	0.330421	3.7807	7.65424	4.72267	3.43281	2.10463	3.05896	0.179765	2.46124	2.80763	3.48788
m.z.262	UNK27.70_320.3117n	UNK27.70_320.3117n	UNK	Positive	0.142016	0.18042	0.169433	0.136348	0.10996	0.179116	1.4154	0	0.106196	0	0	0	0	0.89245	0.221001	0.133102	0.162053	0.223362	0.221298	0	0	0.172429	0.62379	0.610078	0.945708	0.412298	0.869487	1.38734	0	0	0	0	0	0	0	0	0	0	0	0	0	0.175356	0.421723	0.147212	0.618742
m.z.32	UNK27.83_311.3200n	UNK27.83_311.3200n	UNK	Positive	39.0682	47.6796	43.5029	35.8174	42.2831	26.3139	29.5737	12.913	23.869	27.3338	18.6233	19.0607	19.4121	27.493	36.3905	19.1922	39.6562	20.7886	18.9232	23.5567	0	41.4323	31.056	47.1992	25.9238	44.0544	45.2601	27.3852	29.2555	10.0135	57.2908	14.7419	26.6281	20.7293	8.98106	11.8784	11.9254	11.1283	13.5881	15.958	17.4556	16.8662	36.068	23.4898	46.7005
m.z.260	UNK27.83_312.2778m/z	UNK27.83_312.2778m/z	UNK	Positive	0	0	0	0	0	0.215115	0.275072	0	0.432565	0.244722	1.33233	1.05614	0.631155	1.31387	0	0	0	0	0	0	0	0	0	0	0	0	0	0	0	0	0	0	0	0	0	0	0.373506	0.455982	0.486468	0.302182	0.309885	0	0	0	0
m.z.670	UNK27.83_710.5295m/z	UNK27.83_710.5295m/z	UNK	Negative	0.508377	1.43279	0.282081	0.128143	0.589958	0.371791	0.124214	1.79551	0.606737	0.602801	0.240215	0.443001	0.402787	0.106473	2.90485	2.65918	0.981736	1.4694	3.95741	3.36097	1.14256	3.33104	1.73961	0.734998	1.59361	0.858402	1.17341	0.465233	2.15314	1.43161	0.821182	0.582886	0.608183	0.555038	0.261208	2.08517	0.929363	1.21894	0.684346	0.97979	1.0732	0.483602	0.832409	0.720761	0.323641
m.z.671	UNK27.95_1049.5842m/z	UNK27.95_1049.5842m/z	UNK	Negative	2.54885	4.58101	5.54271	3.25245	3.99301	3.12795	2.5694	5.73176	2.54617	4.65376	1.88094	4.94697	7.44193	5.03006	5.24137	6.23869	3.05412	3.50235	9.25129	9.41616	7.22707	4.76503	6.01864	5.20568	6.44371	8.86868	11.2228	8.31699	4.25594	7.76543	3.62847	5.1846	4.3518	4.71385	4.28087	2.88885	8.82869	5.12644	7.02355	7.92454	5.7563	6.39721	2.73586	5.73164	5.9046
m.z.672	UNK27.95_1053.5269m/z	UNK27.95_1053.5269m/z	UNK	Negative	0.991414	1.18348	2.88536	1.15189	1.42372	2.4013	0.747991	1.56919	1.25641	1.75514	2.6312	1.00453	1.5335	3.64466	0.706552	1.99478	1.2827	1.44071	0.879165	2.34698	0.605122	2.22102	7.91386	0.801635	2.88262	1.80363	1.28393	6.45255	0.319234	3.4643	1.50833	0.483602	1.48219	1.05172	2.10662	0.434142	3.94191	2.15648	2.84545	2.21864	1.55348	1.53973	0.30847	0.381311	1.87688
m.z.673	UNK27.95_1066.5746m/z	UNK27.95_1066.5746m/z	UNK	Negative	0.366601	1.31322	1.41616	1.05099	1.2137	1.30865	0.463638	1.89189	0.849161	1.4289	0.507957	1.56615	2.35163	1.62848	1.39738	2.0542	0.56263	0.677556	2.79658	3.54954	2.27278	0.407144	1.68278	1.2394	1.78853	3.26661	3.51035	1.86227	1.03165	1.888	1.39669	0.952686	0.956512	1.69413	1.23099	0.416275	3.06875	1.67112	1.99051	2.13663	1.87028	1.90718	0.562642	1.5689	1.31447
m.z.48	UNK27.95_335.2594m/z	UNK27.95_335.2594m/z	UNK	Positive	1.38937	5.28691	7.45041	6.22978	7.31721	4.24702	4.21304	4.31141	6.04765	2.31592	2.34819	2.54426	3.70843	3.05951	2.37904	4.51154	4.87161	3.90983	10.7296	14.1931	0	3.26721	3.13574	2.54892	2.25875	4.67529	0.753998	2.616	2.99268	3.02209	6.05358	2.41422	7.13004	9.49464	4.14726	0.627354	5.90138	3.92513	2.04938	1.87454	5.31604	11.5756	3.87633	5.20461	5.67393
m.z.10	UNK27.95_612.4744n	UNK27.95_612.4744n	UNK	Positive	9.91739	22.5692	31.2087	27.0211	32.8405	23.8509	23.49	23.4758	40.2151	21.9747	19.2042	22.0236	28.0497	21.5942	14.7228	19.0582	26.4348	16.5761	51.3354	62.3083	0	22.5433	21.0293	18.3601	12.2797	27.1027	14.2649	21.1548	15.8629	15.0888	34.2603	16.0833	34.4133	45.168	18.4113	12.7318	37.8807	30.8411	20.3639	19.4063	31.3155	52.8371	16.2074	21.5828	23.7583
m.z.674	UNK27.95_998.5811m/z	UNK27.95_998.5811m/z	UNK	Negative	46.1164	84.8638	82.3043	64.0755	81.2355	76.9863	76.4585	113.33	85.3648	74.9517	73.9282	99.9145	120.043	83.8185	86.7711	119.941	78.1078	59.7828	149.6	186.949	134.023	93.0169	126.528	94.726	121.456	142.423	188.529	131.976	69.2844	114.689	86.3487	88.6599	83.4392	95.29	80.076	53.3246	141.401	115.637	106.966	123.245	113.777	109.828	49.1149	92.2344	90.6587
m.z.263	UNK28.08_352.3603m/z	UNK28.08_352.3603m/z	UNK	Positive	0	0	0	0	0	0	0	0	0	0	0	0	0	0	0	0.0060996	0	0.0143576	0.000550858	0.00202817	0.128957	0	0	0	0	0	0	0	0	0	0	0.0596332	0	0.00252392	0.0335111	0	0.00323648	0	0	0	0	0	0	0	0
m.z.675	UNK28.08_443.2519m/z	UNK28.08_443.2519m/z	UNK	Negative	0	0	0	0	0	0	0	0	4.10569	7.42409	4.9032	6.0002	6.36164	3.31424	0	0	0	0	0	1.30787	0	0	0	0	4.27079	0	0	0	0	0	0	0	0	0	0	13.0114	7.30933	5.94456	0	0	0	0	0	0	0
m.z.676	UNK28.08_839.5257m/z	UNK28.08_839.5257m/z	UNK	Negative	14.1221	4.59674	0.109115	0	0.15585	0.096736	0	20.932	2.6046	1.24265	0.128056	0.267121	0	0	47.2472	0.984044	0	0	0	0	0	16.5666	5.54284	0.760375	1.7514	1.87175	1.33649	0.386795	35.5523	0.331255	0.301782	0.0630338	0	0	0	100.463	0.408766	0.299946	0	0.52437	0	0	18.558	0.681919	0.852525
m.z.677	UNK28.21_283.2663m/z	UNK28.21_283.2663m/z	UNK	Negative	2.37681	2.60905	3.08187	1.27256	2.10407	1.65717	1.76356	2.56607	1.89455	1.13321	2.97218	2.52082	1.31006	1.95657	2.05102	2.52915	2.76219	1.5124	1.5361	1.1564	1.86327	2.9566	3.26563	2.52705	2.79071	2.62293	2.55746	2.24244	2.0054	1.3064	2.18358	2.05224	1.17542	1.41908	1.33688	0.991045	1.67163	1.98242	1.01588	3.85621	1.50281	1.27518	1.46001	2.43698	2.66013
m.z.678	UNK28.21_409.1410n	UNK28.21_409.1410n	UNK	Negative	1.95388	5.64137	2.55982	3.57316	4.59496	4.10656	3.73439	5.60147	1.5429	1.78013	4.9411	4.87842	1.51338	2.05958	2.4822	7.64233	9.4611	1.94229	1.19539	2.31627	2.11458	5.58414	4.87475	4.85396	5.03073	3.67249	3.70968	2.66803	1.84159	1.87215	7.04406	3.14853	2.89284	3.29583	2.5141	0.397796	2.63573	4.4323	1.77609	4.24301	4.22582	2.2867	2.24262	4.52882	4.45902
m.z.111	UNK28.21_454.2978m/z	UNK28.21_454.2978m/z	UNK	Positive	5.09543	5.14083	4.28478	3.91305	3.45603	2.73999	3.83758	0	1.55535	3.36587	0.484741	0.2664	2.20656	3.67738	0.20126	2.46495	2.2576	0.95545	1.68185	0.158755	0	4.97878	2.27889	6.02441	2.59875	4.94117	5.24039	3.70793	1.41912	1.36768	4.76701	0.986671	0.874374	1.26638	0.598806	0.305233	0	0	0.105999	0.474896	1.60298	1.84296	4.79048	3.72131	4.22205
m.z.679	UNK28.31_249.1874m/z	UNK28.31_249.1874m/z	UNK	Negative	0.441248	0.701169	0.598165	0.415833	0.609631	0.417591	0.139514	0.722528	0.575941	0.704148	0.215737	0.402607	0.319357	0	0.212809	1.68499	0.606076	0.246454	1.03566	1.69289	0.675421	0.227892	0.561544	0.317971	0.323639	0.320124	0.418525	0.112486	0.245696	1.21581	0.81064	0.449121	0.255446	0.140887	0.478881	0.21636	1.39039	0.499481	0.351943	0.0363319	0.205451	0.261312	0.69916	0.717428	1.01633
m.z.680	UNK28.31_277.2193m/z	UNK28.31_277.2193m/z	UNK	Negative	1.19896	1.38849	1.15846	0.915925	1.12118	0.919519	0.45268	1.57823	1.58641	1.53985	0.563863	0.977795	0.743145	0.11458	0.821906	3.4361	1.20808	0.566295	2.41385	3.59617	1.37062	0.543614	1.26677	0.556617	0.697717	0.749294	1.01297	0.324906	0.824715	2.67833	1.47339	1.04477	0.465855	0.458511	1.04416	0.897049	2.71366	1.14231	0.746346	0.396377	0.509517	0.733664	1.60369	1.60565	1.97929
m.z.291	UNK28.31_326.3460m/z	UNK28.31_326.3460m/z	UNK	Positive	2.30808	12.6456	11.2845	3.8199	10.6357	0.146347	0.0603766	0.38433	0.888481	0.0811622	0.657798	0.600224	0.9823	0	3.47327	4.56133	1.83163	3.2865	0	3.0895	0	0.0874921	1.74405	0.224317	3.61968	2.66298	0.277832	0.045947	3.78486	1.53472	3.78704	0	1.10149	0.214273	1.32735	0.0664869	0.532547	0.641213	0	0.551743	3.2627	2.43317	10.4241	6.87012	11.0757
m.z.681	UNK28.31_363.1857m/z	UNK28.31_363.1857m/z	UNK	Negative	0	0	0	0	0	0	0	0	0.157252	0	0	0	0	0	0	0	0	0	0	37.4061	0	0	0	0	86.4327	0.454277	0.284604	0	0	0	0	0	0	0	0	0.221	0	0.0552363	0	0	0	0	0	0	0
m.z.682	UNK28.31_407.2491m/z	UNK28.31_407.2491m/z	UNK	Negative	0	0	0	0	0	0	0	0	0.064248	0	0	0	0	0	0	0	0	0	0.0264151	17.9112	0.0251984	0	0	0	43.8988	0.186271	0	0	0	0	0	0	0	0	0	0.0749707	0	0	0	0	0	0	0	0	0
m.z.73	UNK28.31_585.4527m/z	UNK28.31_585.4527m/z	UNK	Positive	2.14029	3.17631	3.22168	2.08569	3.01699	2.58352	1.99511	0.701482	5.83086	1.4369	2.01222	1.52324	0.947617	0.282524	0.315761	2.34963	1.57307	1.12999	4.75635	6.37433	0	1.4603	1.22854	0.827265	0.290957	0.242307	1.16962	0.296203	0.399228	1.552	3.39146	0.972083	0.617732	0.825771	1.64779	1.47778	5.884	2.20439	0.999482	0.594897	1.0861	0.759699	2.78602	2.46776	3.04059
m.z.683	UNK28.31_669.4659m/z	UNK28.31_669.4659m/z	UNK	Negative	2.00955	9.06829	5.42513	6.14667	6.13209	6.97989	10.5539	9.47509	4.12065	5.99025	20.1779	9.02245	6.19804	4.73064	6.0971	11.6018	13.0246	5.62289	2.96766	16.4407	3.61729	11.3479	16.4726	8.55674	9.94551	7.35863	8.29353	7.25814	6.5655	3.66814	10.612	7.38471	6.86529	5.44122	6.78521	4.64768	6.21176	7.64023	4.72742	8.09582	8.61254	6.28726	4.68951	5.79608	6.77768
m.z.24	UNK28.31_746.5041n	UNK28.31_746.5041n	UNK	Positive	12.2528	19.9933	21.6648	14.268	19.7981	14.0619	11.9839	14.7529	30.8636	15.5142	12.5822	12.5549	9.40824	2.85992	6.14294	13.8467	17.2099	10.5019	28.9417	30.4837	0	12.7912	14.0166	7.54091	5.94092	5.71235	7.96775	3.30283	8.3166	15.2813	22.8676	7.9809	7.74059	9.30408	10.9935	11.1333	30.0182	13.4552	7.15272	5.79653	7.81748	11.7857	17.2811	14.8306	19.5792
m.z.292	UNK28.31_769.3675m/z	UNK28.31_769.3675m/z	UNK	Positive	1.51233	0.573218	0.777005	1.58602	0.562983	1.75023	2.5318	0.616831	2.30113	1.24113	1.01125	2.29797	1.12462	1.91028	1.72146	0.456181	0.914714	0.188411	0.446617	1.71952	0	1.68251	1.10218	1.40982	1.00458	0.334828	1.72189	1.5971	0.829143	0	0.576167	0.542908	0.877308	0.461304	0	1.39083	1.02477	0.41645	1.09667	0.364718	1.87264	0.493995	1.37854	2.02852	1.37855
m.z.684	UNK28.31_808.4952m/z	UNK28.31_808.4952m/z	UNK	Negative	0.942832	2.51334	1.62283	1.07208	1.7239	1.57138	0.554166	2.76043	2.71614	1.06897	0.779244	1.47314	0.620548	0.0896968	0.468375	5.1461	1.9797	0.426285	1.75041	4.9704	2.9978	0.167018	2.10794	0.499264	0.870792	0.414996	1.2967	0	0.567188	2.64052	2.8449	1.38735	0.701469	0.859548	0.952685	0.533114	3.52048	2.00225	0.408604	0.307007	0.535403	0.445094	1.41835	1.84358	2.77636
m.z.685	UNK28.39_730.5564m/z	UNK28.39_730.5564m/z	UNK	Negative	0.157002	1.69884	1.97608	0.6791	1.08531	0.99263	0.829597	4.0982	2.64891	4.72467	1.87278	2.3304	2.90388	1.62729	2.979	7.7486	3.38733	3.36884	3.87892	4.01931	3.72061	2.47681	1.66026	2.07204	3.12445	3.89103	4.42183	0.836029	3.24741	6.02719	3.73264	3.81627	3.42825	3.7937	2.84715	5.20781	7.36554	9.52857	6.54729	6.95109	5.69219	4.81663	0.795311	1.27489	0.46325
m.z.319	UNK28.52_385.2482m/z	UNK28.52_385.2482m/z	UNK	Positive	0.400942	0.0517339	0.0702685	0	0.0480628	0	0	0.220643	0.990884	1.04861	0	1.95682	0.0805637	0	1.31887	0.472486	0	0	0	1.36187	0	0.0770583	0.68012	0.0453366	0	0	0.0332368	0.670143	0.662159	0	0.229786	0	0.342489	0	0	1.77158	0.384053	0.526806	1.3737	0	0.676724	0.155742	0.855831	1.8053	0.854821
m.z.686	UNK28.52_457.1448n	UNK28.52_457.1448n	UNK	Negative	3.42159	6.43765	4.37897	4.6484	5.7567	3.77257	10.2411	8.54997	1.94037	5.62783	15.7864	6.97305	4.72761	2.97412	7.30114	9.59908	9.50994	4.02088	2.44936	8.54886	4.07843	11.7296	6.95481	8.83033	5.89678	8.94771	7.3494	7.01913	6.33089	3.13	6.42822	7.85567	4.28935	4.71896	4.21942	5.63794	7.58655	7.03106	5.11448	7.28161	5.83487	6.93349	5.59311	7.43064	7.22536
m.z.156	UNK28.52_480.3137m/z	UNK28.52_480.3137m/z	UNK	Positive	2.0966	1.17156	0.93258	1.53581	0.499514	1.32182	1.95248	0	0.762369	1.3197	0	0.0467957	0.659347	1.8733	0	1.20132	0.50485	0	0.490714	0	0	0.889818	1.07213	1.47466	0	0.714199	1.75152	1.34046	0.559858	0.317768	0.830607	0.239627	0.251556	0.233079	0.216927	0	0	0	0	0	0.592273	0.737714	2.05758	2.07501	1.52328
m.z.687	UNK28.70_312.1747m/z	UNK28.70_312.1747m/z	UNK	Negative	29.4662	35.7396	31.2773	24.7227	25.9958	34.1961	28.8497	37.1676	47.5406	13.5588	59.1554	37.5103	15.1544	28.9658	14.0269	43.8979	61.6433	14.1827	13.3129	16.0581	9.10705	25.9536	72.8547	17.756	40.1748	16.0031	13.9104	19.8221	13.6512	12.9279	47.051	15.4597	24.1064	21.4437	21.6566	13.15	36.3167	50.1095	15.2023	51.6191	33.4659	19.4579	13.4753	15.2189	17.0882
m.z.138	UNK28.75_599.4304m/z	UNK28.75_599.4304m/z	UNK	Positive	0.0798312	0.388291	0.756819	0.603305	0.956061	0.611157	0.662444	0	1.05348	0.270287	0.271884	0.330175	1.40813	0.522903	0.465301	0.145337	0.692477	1.1635	1.38278	0.770357	0	0	0.0703879	0.0713077	0	0	0.453947	0.239474	0	0.232759	0.380454	0.661416	1.20747	1.3481	1.13759	0.13031	0.65417	0.471532	0.286766	0.249148	1.84845	3.2101	0.0270352	0.497371	0.429959
m.z.688	UNK28.75_730.5571m/z	UNK28.75_730.5571m/z	UNK	Negative	0	0.327979	0.217005	0.068394	0.167303	0.358897	0.221734	2.25765	2.07726	3.08497	0.700521	0.866099	2.04179	0.910273	1.21537	4.16038	1.85902	2.54043	5.08168	5.33257	2.97251	1.49264	0.808638	1.8562	4.16726	3.7068	6.73519	1.19768	1.47691	2.72595	1.93643	1.72593	1.91308	1.81781	1.66628	3.09443	2.67249	4.67546	2.29139	2.01853	5.06347	4.54685	0.117283	0.157942	0.2553
m.z.689	UNK28.88_621.4456m/z	UNK28.88_621.4456m/z	UNK	Negative	0.836916	2.02915	3.48317	2.73241	3.7994	4.04916	2.09643	4.22297	1.50996	3.6124	2.84918	4.99892	7.67433	5.70055	3.97098	4.88653	5.53168	6.21796	5.85401	7.35539	9.31599	2.40029	2.30956	3.71414	7.72492	7.12098	9.67462	6.00299	3.40932	4.10957	4.0756	6.82898	7.01353	7.80339	7.20594	1.95064	5.99942	8.27335	6.61213	11.2743	13.3238	14.228	0.460626	2.98606	2.60253
m.z.690	UNK28.93_293.1815m/z	UNK28.93_293.1815m/z	UNK	Negative	56.7534	63.4159	58.2268	50.5775	45.2269	63.7579	67.32	68.2429	103.123	34.6567	106.496	66.765	33.7579	54.002	42.2733	72.4889	91.6536	36.6063	46.0725	38.7035	26.3179	69.4752	114.114	50.7272	64.2017	43.0186	49.8485	50.803	38.3028	36.8576	69.9955	39.3749	45.8449	39.4147	39.4021	32.9105	62.9087	73.9615	40.3914	92.1711	56.8686	37.4402	29.9317	36.2537	44.9673
m.z.318	UNK28.93_637.4816m/z	UNK28.93_637.4816m/z	UNK	Positive	0.747797	0	0	0.854034	0	1.68028	2.1702	0	0.576786	0.818357	0	0	0	1.84641	0	0	0	0	0	0	0	0	1.29157	0.106059	0.8279	0	1.53999	0.450226	0	0	0.178131	0	0	0	0	0	0	0	0	0	0	0	0.298458	0.540441	0.213921
m.z.108	UNK29.06_284.2973m/z	UNK29.06_284.2973m/z	UNK	Positive	1.93971	0	0.0601359	1.72396	0	1.68797	2.4627	0	0	1.17333	0	0	0	1.04382	0	0	1.65142	0	1.61446	0	0	3.29616	0.592997	2.99259	0	2.89626	0.496158	2.06872	0	0	2.8074	1.00783	0.559027	1.01146	0	0	0	0	0	0	0	0	0	0	0
m.z.317	UNK29.06_340.3608m/z	UNK29.06_340.3608m/z	UNK	Positive	0	0	0	0	0	0	0	0	0	0	0	0	0	0	0	0.00162198	0	0.00292076	0	0	0.0337862	0	0	0	0	0	0	0	0	0.00796258	0	0.0359934	0	0	0.0347752	0	0	0	0	0	0	0	0	0	0
m.z.316	UNK29.14_557.4417m/z	UNK29.14_557.4417m/z	UNK	Positive	2.47303	1.78158	1.28086	0.762946	1.60008	1.32659	2.38885	0	2.08337	1.69073	0.950579	0.871557	1.31972	1.31645	0	0	0	0	0	0	0	1.10439	1.27064	3.59624	2.01346	0	4.37101	1.20927	0	0	0.18496	0	0	0	0	0.470375	0.0653501	0.286107	0.254381	0.695389	0.055289	0	1.99972	1.01299	1.78001
m.z.315	UNK29.19_513.4144m/z	UNK29.19_513.4144m/z	UNK	Positive	0.665903	0	0.0322492	0	0.0254203	0.475861	0.699114	0	0.67838	0.804916	0.528504	0	0.640176	0.829323	0	0	0	0	0	0	0	0.576694	0.468754	1.2281	0.591422	0	1.53064	0.455192	0	0	0	0	0	0	0	0.0378502	0.0464015	0	0	0.441377	0	0	0.0309651	0.0601552	0
m.z.314	UNK29.24_469.3882m/z	UNK29.24_469.3882m/z	UNK	Positive	0.852423	0.426332	0.572692	0.663712	0.329518	0.79773	1.16053	0.506284	0.940877	1.21175	0.148914	0.54213	0.270742	1.38543	0.284148	0.202415	0.278521	0	0.428754	0.255921	0	0.697274	0.469468	1.77934	0.536879	0.21684	0.967597	0.838282	0.182704	0	0.445163	0.237598	0	0	0	0.285103	0	0.140439	0.315994	0.146728	0.258683	0	0.818004	1.01054	0.56903
m.z.313	UNK29.32_425.3622m/z	UNK29.32_425.3622m/z	UNK	Positive	0	0	0.294699	0.777691	1.60105	2.56486	2.48921	0	0.178892	0.989232	2.55298	1.79662	1.23519	2.56614	0	0	0	0.249984	0.789064	2.60961	0	0	0	0	0	0	0.0933969	0	0	0	0	0.154128	0.185435	0.359739	0.620144	0	1.17443	2.25341	1.38848	1.74521	2.87568	0	0	0	0.256539
m.z.312	UNK29.37_568.4297m/z	UNK29.37_568.4297m/z	UNK	Positive	0	0	0.529281	0.979317	1.65506	2.67426	2.34687	0	0.0947625	0.349818	0.955897	0.656137	0.397249	0.992613	0	0	0.446974	0.648561	2.0728	2.80909	0	0	0	0	0	0	0.0829097	0	0	0	0	0.424327	0.427785	0.127024	0.888197	0	2.36517	2.50215	1.87459	1.93645	3.0557	0.82224	0	0	0.155164
m.z.311	UNK29.45_783.5074m/z	UNK29.45_783.5074m/z	UNK	Positive	0.242926	2.60649	2.06744	0.65682	2.07835	0	0	0	0.285479	0	0.385053	0	0	0	2.17167	0.875719	0.872114	0.450548	0	0.812886	0	0	1.34815	0	1.68656	1.32127	0	0	1.37002	0.607513	1.79776	0	0.804823	0.163538	0.385789	0	0.181756	0.586669	0	0	0.617397	0.83891	1.61859	0.805829	1.88863
m.z.524	UNK29.45_974.5864m/z	UNK29.45_974.5864m/z	UNK	Negative	0	0	2.00899	1.32395	1.68435	1.65104	0.815082	1.26668	1.54164	1.25422	0.577388	1.56633	3.60315	1.546	0.107031	1.16649	0.493079	0.493199	1.7559	4.29874	4.45599	0	0	0	0.190599	0.232672	1.76973	0.317079	0.304332	1.45661	2.94691	1.94333	2.29033	3.85217	1.12282	0.0928857	2.87475	3.08961	1.06287	3.95086	2.45663	2.18734	0	0.0610854	0.102435
m.z.128	UNK29.63_466.3519m/z	UNK29.63_466.3519m/z	UNK	Positive	2.3596	2.39612	2.05214	2.3011	1.92631	1.51777	1.7655	0	1.38678	2.14873	0.658256	0.682235	1.05073	1.3172	1.73854	1.88362	2.56668	0.607967	0.893538	0.352905	0	2.50124	2.0039	3.63851	1.46233	2.59699	2.79526	2.37979	1.54807	1.07256	3.29867	0.628698	1.07126	0.50556	0.447193	0.545105	0	0.0819515	0.514198	0.365229	0.665481	0.574034	2.50438	2.59025	2.64073
m.z.527	UNK29.63_978.6103m/z	UNK29.63_978.6103m/z	UNK	Negative	8.25942	15.1448	13.3306	4.15452	8.44696	2.25849	1.06619	0	0	0.0937427	0	2.77452	0.195544	0	1.38332	0	0	0.0895426	0.54254	0.244944	0	0.330329	1.75781	0.44292	2.1545	1.04409	0.715454	2.06373	0.472836	0	0	0	0	0	0.554918	0	0.178368	0	0	0	0	0.363952	5.48203	8.04281	17.3689
m.z.251	UNK29.81_366.3167m/z	UNK29.81_366.3167m/z	UNK	Positive	0.43691	0.360677	0.281606	0.313984	0.363828	0.416446	0.682477	0	0.383586	0.375673	0.138212	0.188438	0.219558	0.25778	0	0	0	0	0	0	0	0.157476	0.218962	0.416912	0.364865	0	0.638793	0.239902	0	0	0	0	0	0	0	0.0649072	0	0.11599	0.08531	0.111575	0	0	0.373821	0.366774	0.418979
m.z.310	UNK29.86_284.2987m/z	UNK29.86_284.2987m/z	UNK	Positive	0	0	0	0	0	0	0	0	0	0	0	0	0	0	0	0.00619588	0	0.00377203	0	0.00068226	0.335281	0	0	0	0	0	0	0	0	0	0	0.0451622	0	0	0.060143	0	0	0	0	0	0	0.000325116	0	0	0
m.z.61	UNK29.86_365.3670n	UNK29.86_365.3670n	UNK	Positive	23.2126	39.7348	34.558	10.9651	33.8268	1.50619	8.4181	14.1502	25.0871	8.93694	20.2747	18.2736	33.646	0	51.2423	23.6746	25.3181	20.767	2.63234	25.4238	0	16.6492	41.8328	19.0673	42.3913	39.9593	28.5368	8.2535	35.9854	19.7391	47.066	1.85251	27.1662	6.64656	9.30858	25.0859	8.00788	28.6718	16.9507	15.1877	21.0462	24.4296	26.4416	15.3178	32.843
m.z.89	UNK29.94_615.4996m/z	UNK29.94_615.4996m/z	UNK	Positive	0.957048	2.90626	7.23351	5.50866	6.75761	2.08209	1.40161	2.10118	6.56565	3.22946	4.89532	7.21003	3.91137	1.07123	0.840794	1.3771	6.90948	3.29383	7.60417	4.32859	0	1.6458	0.29729	1.22407	1.01131	3.60751	1.35961	0.566282	1.4926	3.48213	8.33288	3.75826	7.90742	6.85645	3.75762	0.959609	5.01556	4.42631	2.71658	4.96406	5.8669	8.43284	2.13955	5.13357	6.45415
m.z.42	UNK29.94_938.6058n	UNK29.94_938.6058n	UNK	Positive	2.77464	5.53851	21.6241	22.1585	25.0079	19.8009	9.05967	10.3749	24.6285	17.1118	22.3217	24.5107	26.8352	12.873	2.24719	4.01291	10.96	11.3498	27.5929	13.9994	0	6.7281	0.625781	4.65435	3.54761	15.0113	5.73561	4.39887	4.9264	5.04417	25.6106	10.9962	29.1227	28.1387	6.7479	4.92228	21.6088	21.7815	16.961	26.7442	33.8706	41.5374	3.57291	12.8277	16.8605
m.z.691	UNK29.94_938.6103n	UNK29.94_938.6103n	UNK	Negative	7.46869	9.42044	44.2016	37.2485	44.924	39.9922	11.5561	28.9396	22.6834	31.0258	36.177	49.4178	51.1726	23.8172	18.7228	19.7966	21.6298	28.5282	43.7906	42.0104	23.9621	14.6536	5.56499	16.7061	46.581	61.8372	40.4387	15.3942	17.0541	24.4851	40.6416	43.8017	45.9992	44.1716	19.2968	11.7509	46.5326	50.1425	44.7862	95.6755	84.804	66.5991	7.28118	40.324	43.6954
m.z.363	UNK3.21_137.0631m/z	UNK3.21_137.0631m/z	UNK	Positive	0	0	0.697791	2.39268	1.16974	2.3075	1.67417	0	0.196549	0.13381	0.969536	0.477624	0.431199	1.14479	0	0	3.29582	2.67922	0.826851	3.47282	0	0	0	0	0	0	0	0	0	0	0	3.3976	5.20903	4.73769	4.01352	0	1.06702	0.60149	1.05947	0.258931	0.644156	0.324564	0	0	0
m.z.513	UNK3.34_921.4809m/z	UNK3.34_921.4809m/z	UNK	Negative	2.40023	0.158974	0	0	0	0	0.0250092	134.887	31.3177	3.17175	0.645913	3.08414	5.47048	2.4706	75.8368	0	0	0	0	0	0	6.56602	0.113322	0	0	0	0	0	3.92768	0.14959	0	0	0	0	0.281361	35.4157	0.188197	0.789863	0	0	0	0	0	0	0
m.z.692	UNK3.34_984.4783m/z	UNK3.34_984.4783m/z	UNK	Negative	0.411005	0	0	0	0	0	0	54.5692	11.723	0.20975	0	0.456976	1.26989	0.642075	27.1438	0	0	0	0	0	5.39887	1.21603	0	0	0	0	0	0	0.88183	0	0	0	0	0	0	11.5065	0	1.6489	0	0	12.1694	12.9871	0	0	0
m.z.693	UNK3.39_1125.5508m/z	UNK3.39_1125.5508m/z	UNK	Negative	0	0	0	0	0	0	0.0425823	0.772196	58.5243	0.563303	0.33185	0.980265	6.8783	13.7911	0	1.39102	0.638794	0.684928	0.0982088	0	2.90981	0	0	0	0	0	0	0	0	1.11128	0.389347	0	1.59822	4.22984	9.77332	7.47383	4.73098	85.1801	3.95795	0.694296	15.2915	13.6051	0	0	0
m.z.694	UNK3.47_327.2207m/z	UNK3.47_327.2207m/z	UNK	Negative	0.618605	0	1.91315	1.70183	0.920935	0.802708	0.91182	3.43471	0	0	0.0819967	0	0.0760887	0	2.7414	0.0847781	0.479018	0.260604	0.891894	0.274002	0.348401	1.39996	0	0	0	0	0	0	5.17799	0.128443	0.547826	0	0.127697	0.0709762	0.0477748	1.86598	0	0.126798	0	0	0.0956391	0	7.46482	0	0
m.z.168	UNK3.70_151.0366m/z	UNK3.70_151.0366m/z	UNK	Positive	0.389375	1.1198	1.13439	0.34462	1.11741	0	0.0552917	1.43279	0.752483	0.449534	0.337193	4.3799	0.813471	0	0.940161	1.32343	0.554254	0.568311	0.147735	0.530585	0	0.0892066	0.679542	0.229569	0.954857	0.997262	0.172962	0.281	0.838051	0.742409	0.562839	0	0.640857	0.164842	0.566153	0.141707	0	1.21617	0.503267	0.0683268	0.635488	0.877902	1.84989	2.32779	1.88415
m.z.249	UNK3.70_233.0742m/z	UNK3.70_233.0742m/z	UNK	Positive	0	0	6.7e-06	0	0	0	0	0	0	0.000378617	0	0.00173682	0	0	0	0.00571123	0	0.0206292	0.0104663	0.015131	0.211648	0	0	0	0	0	0	0	0	0	0	0.104204	0	0.000190991	0.0534575	0	0.0025855	0	0	0	0	0	0	0	0
m.z.695	UNK3.78_561.2967m/z	UNK3.78_561.2967m/z	UNK	Negative	0	0	0	0	0	0	0	0	0	0	0	0	0	0	0	0	0.412262	1.80712	0	0	2.62247	0	0	0	0	0	0.0670332	0	0	0	0	0.8852	3.91688	4.02065	3.47647	0	1.79539	1.14907	1.80336	2.90687	6.35849	7.25765	0	0	0
m.z.696	UNK3.83_701.3461m/z	UNK3.83_701.3461m/z	UNK	Negative	0	0	0	0	0	0	0	0	5.11053	0	0	0	0	0	0	2.09826	0.713289	0.678711	0.358079	0	1.66467	0	0	0	0	0	0	0	0	4.54275	0.928185	4.21727	11.235	10.0444	13.477	0.683781	7.28157	5.59329	0.350813	0	0.883918	0	0	0.508638	0.255543
m.z.697	UNK3.96_271.0623m/z	UNK3.96_271.0623m/z	UNK	Negative	4.92576	0	0.199637	1.30288	0.596031	3.59102	1.1129	3.92159	0	0.0451388	0.11182	1.18117	11.7844	2.31157	11.3671	0	0.889451	0.305521	0.357819	2.83174	7.79064	1.25555	0	0	0	0	0	0	3.89872	0	0	0	1.05257	5.55659	7.33041	8.10803	0.206418	0	0.0401687	0.136988	28.4194	20.6755	5.16121	0	0.07652
m.z.362	UNK3.96_273.0804m/z	UNK3.96_273.0804m/z	UNK	Positive	0.0904291	0	0	0	0	0.379046	0	0	0	0.520761	0	0	0	0	12.0966	0	0	0	0	0	0	0	10.5559	0	0	0	0	0	0	9.40717	0	0	0	4.22379	0	0	0	0	0	0	0	3.11678	0	0.426475	0.239469
m.z.11	UNK3.96_273.2708n	UNK3.96_273.2708n	UNK	Positive	15.5663	16.5697	34.8773	15.5293	20.5704	8.276	7.30022	32.8166	14.8666	18.4852	21.7263	30.3388	41.6405	17.0635	27.5269	7.75337	69.751	18.4499	19.5503	11.8649	0	15.3372	22.142	34.0526	27.1324	29.1016	8.96177	53.417	41.7017	22.9966	35.8177	12.9499	32.1108	35.0406	15.1441	7.20695	15.2851	31.4291	51.5879	43.3754	21.0846	25.0201	13.9081	9.1435	23.287
m.z.368	UNK3.96_274.2310m/z	UNK3.96_274.2310m/z	UNK	Positive	1.66927	0	0	0.038917	0	1.02916	1.51257	0	1.89202	1.74884	1.2845	0.413576	1.23081	1.9528	0.296752	0	0	0	0	0.829807	0	1.3921	1.0113	2.9619	1.36906	0	3.55886	1.04029	0	0	0	0	0	0	0	0.171224	0	0	0.248901	1.20681	0	0	0	0	0
m.z.85	UNK30.07_777.5520m/z	UNK30.07_777.5520m/z	UNK	Positive	4.40112	1.29605	2.67983	5.93175	5.11308	0.767297	0	1.77371	4.85091	3.33086	1.91851	5.13001	4.04905	1.60474	11.2418	8.65272	27.9047	0	11.0922	31.9979	0	6.8204	1.71262	1.57167	6.17062	9.13118	2.79864	5.96838	20.1845	3.62668	10.8004	9.98035	6.75803	12.2559	1.88237	3.35156	11.982	5.59404	6.51508	10.1733	14.2838	10.012	1.90454	5.67475	7.57697
m.z.320	UNK30.07_779.5496n	UNK30.07_779.5496n	UNK	Positive	0	0	0.0327428	0	0	0.0134272	0.0195792	0	0	0	0	0	0	0	0	0.0363653	0	0.0493779	0	0	0.1364	0	0	0	0	0	0	0	0	0.0359338	0	0.117763	0	0	0.0303017	0	0	0	0	0	0	0	0	0	0
m.z.698	UNK30.12_355.3252m/z	UNK30.12_355.3252m/z	UNK	Negative	1.6793	0.123544	0.108418	0.0549668	0.312617	0.321894	0.0537982	4.14413	0.0563866	0.603351	0.109151	0.722011	0.940211	0.695963	15.1578	0.618186	0.959816	3.01279	2.03573	1.84646	1.92295	3.81864	0.117238	0	0.611103	0.238262	0	0	7.8818	1.33748	0.951424	1.43406	0.508023	0.558562	1.36474	2.10333	0.543434	0.600071	1.42782	0.415659	0.496255	0.561266	0.582983	0	0
m.z.322	UNK30.17_645.4366m/z	UNK30.17_645.4366m/z	UNK	Positive	1.05976	1.61078	2.48743	1.8196	1.94516	0.938876	0.945931	0	0	0	0	0	0	0	0	0	0	0	0	0	0	0	0	0	0	0	0	0	0	0	0	0	0	0	0	0	0	0	0	0	0	0	1.61562	1.62056	1.38243
m.z.109	UNK30.17_771.4920m/z	UNK30.17_771.4920m/z	UNK	Positive	14.1481	16.5243	23.0938	17.976	18.6922	13.4596	11.892	1.52069	14.3004	9.45522	12.177	11.5348	9.5884	6.91516	5.46641	5.78906	6.58898	4.59774	4.08059	4.49203	0	9.38198	6.68151	7.69243	9.67098	1.60706	13.6413	5.19565	5.98236	4.62329	16.2829	2.92088	3.1241	5.20889	4.28231	18.156	21.3701	11.1637	11.6106	9.4403	14.0051	7.39426	13.3673	14.8536	24.1525
m.z.699	UNK30.17_793.5245m/z	UNK30.17_793.5245m/z	UNK	Negative	11.8939	2.80482	5.51353	5.30886	4.19229	2.23974	3.03476	4.12341	2.64772	3.48533	71.5122	5.70088	45.1204	0.170139	3.42581	7.93629	4.07292	3.46498	3.33964	1.59883	0.906979	4.04597	32.7239	1.01977	2.34157	21.3475	0.700081	0.295658	20.2661	17.1131	7.84148	7.00108	3.00994	2.55034	2.81869	3.22193	5.90332	3.29434	69.9037	54.0818	3.08222	1.84303	3.60473	7.30462	15.2227
m.z.97	UNK30.25_534.4889m/z	UNK30.25_534.4889m/z	UNK	Positive	0.284289	2.22784	1.55406	0.993388	1.36303	0.617677	0.375626	0	0.936956	0.0371537	0.061568	0.063422	0.458797	0.0325277	2.98107	1.73916	0.66898	1.02713	3.93525	1.42436	0	0.744717	0.540098	0	0	0.324256	0.0497266	0.0676343	2.48473	0.825365	1.35623	0.806832	1.24899	0.984767	0.623392	0.475954	0.892215	0.227263	0.0975173	0.0678414	1.23233	2.49248	1.27157	0.942939	0.890979
m.z.700	UNK30.56_277.2191m/z	UNK30.56_277.2191m/z	UNK	Negative	9.94267	11.3085	10.7093	7.42695	9.52784	7.38711	12.6418	14.315	13.8627	10.5313	13.2056	13.9187	14.4346	9.01182	11.1545	16.3494	11.7689	9.30078	21.9048	18.8502	11.0218	15.2608	14.371	12.6519	14.0008	16.2206	19.0455	23.9474	8.69929	17.2048	9.94427	13.5534	9.41959	10.0195	13.4562	7.54384	17.1818	11.9112	15.2766	13.1353	12.0471	13.9581	9.08163	15.0005	16.8077
m.z.323	UNK30.56_335.2058m/z	UNK30.56_335.2058m/z	UNK	Positive	0	0	0	0	0	0	0	0	0	0	0	0	0.052039	0.0792498	0	0	0	0	0	0	0	0	0	0	0	0	0	0	0	0	0	0	0	0	0	0	0	0	0	0	0	0	0	0.212124	1.54937
m.z.15	UNK30.56_612.4737n	UNK30.56_612.4737n	UNK	Positive	8.39385	18.1108	21.0841	15.743	20.0276	13.711	12.9302	24.2385	27.4476	15.856	15.3028	24.0284	24.7725	15.3183	10.9317	10.7176	26.7588	12.4389	39.911	34.7419	0	13.4295	18.3218	12.6772	10.8835	21.9253	12.3705	19.7888	11.1859	14.3943	26.8185	13.3881	24.1928	33.0654	22.4955	6.90123	21.0386	18.1714	13.7938	12.4777	16.2995	33.9735	13.0239	16.5338	20.2759
m.z.2	UNK30.56_774.5295n	UNK30.56_774.5295n	UNK	Positive	46.6362	76.1887	87.6306	66.7249	81.0485	62.758	62.2528	116.02	110.165	83.3367	79.8706	113.057	102.9	79.1392	61.821	49.5406	120.861	56.9919	148.021	118.886	0	73.2368	84.2862	66.2462	49.4679	106.657	67.2008	88.6993	57.2284	69.8308	117.239	55.8887	98.6838	126.407	77.4441	54.3255	94.7473	93.292	81.0606	73.1936	76.9612	122.644	56.0044	67.1039	86.2914
m.z.701	UNK30.56_774.5371n	UNK30.56_774.5371n	UNK	Negative	226.59	244.108	167.499	183.17	177.773	123.434	246.28	251.103	166.44	208.387	684.481	372.198	536.374	124.585	211.019	275.186	177.11	131.187	312.717	300.215	202.741	277.51	387.871	264.159	278.228	428.142	343.046	490.9	246.584	281.665	156.885	293.354	143.255	188.422	266.418	164.709	224.26	187.141	585.638	488.658	193.649	215.279	134.146	256.473	255.992
m.z.331	UNK30.56_797.3947m/z	UNK30.56_797.3947m/z	UNK	Positive	3.65552	1.08542	2.22392	3.3514	1.3675	5.224	4.52951	0.707567	4.58622	8.63603	9.37415	4.84613	5.43244	5.85957	3.04108	9.14391	1.72285	0.880683	1.50877	2.37532	0	7.03941	3.13128	7.39894	2.47712	2.23603	18.5483	5.00807	8.14693	2.74787	10.6285	8.58777	2.48295	4.42503	4.28224	20.348	22.7332	13.3312	9.89126	9.919	17.8582	5.11614	1.20184	1.53356	1.98626
m.z.330	UNK30.61_629.4409m/z	UNK30.61_629.4409m/z	UNK	Positive	0.0487898	0.452899	2.06585	1.8984	2.02546	0.298173	0.0775481	0	0.739514	0	0.858337	1.24247	0.77677	0	0	0	1.46229	0.680253	1.81699	0.930442	0	0	0	0	0	0	0	0	0	0.809137	2.41197	0.704675	2.50339	1.76421	0.71414	0	0.597541	0	0	1.22843	1.30869	2.5614	0.276685	0.903349	1.26287
m.z.702	UNK30.69_337.2074m/z	UNK30.69_337.2074m/z	UNK	Negative	10.4224	11.7003	11.0161	9.23387	8.36116	10.135	10.3546	12.8491	29.1007	8.34232	20.3062	12.0689	6.8718	9.05363	7.02104	13.0526	16.4341	8.50683	9.79323	6.64109	4.42836	12.3764	19.0176	8.54998	12.5011	8.00401	6.4636	11.0242	8.60193	7.75018	13.0827	6.19712	8.27053	6.76744	8.13436	6.52229	11.3362	13.1126	8.96198	16.4678	11.428	7.85299	6.76899	6.29817	9.82143
m.z.329	UNK30.69_647.3500m/z	UNK30.69_647.3500m/z	UNK	Positive	0	0	0	0	0	0	0	0	0	0	0	0	0	0	0	0.013782	0	0.00452353	0	0	0.07779	0	0	0	0	0	0	0	0	0.0133607	0	0.0373558	0	0	0.0174205	0	0	0	0	0	0	0	0	0	0
m.z.144	UNK30.74_624.4618n	UNK30.74_624.4618n	UNK	Positive	3.69426	3.17384	2.21451	3.46436	2.25248	3.22421	3.89315	0	2.61911	3.10815	0.775471	0	2.25069	3.39776	0.438173	2.20282	1.23449	0.50836	1.65367	0.801411	0	5.35939	2.99877	5.96601	2.92888	3.145	6.19042	2.9916	2.55304	0.610627	2.54041	0	0	0.228935	0.171449	0	0	0.0352158	0	0.587702	1.13022	0.674846	3.58033	2.34176	3.24849
m.z.23	UNK30.74_647.4505m/z	UNK30.74_647.4505m/z	UNK	Positive	22.1874	23.7053	19.8964	23.4543	19.5765	18.2691	21.8465	0	11.0441	33.717	5.11454	13.692	21.2987	30.6378	0	18.3493	28.1908	10.6006	19.0461	0.528359	0	35.4625	12.5631	43.362	22.4497	39.9294	26.552	35.4012	15.2291	17.6206	39.5752	10.5658	8.87446	13.211	9.85796	0	0	0	0	6.01053	12.4725	17.4889	22.5514	17.8827	23.5283
m.z.703	UNK30.74_666.0660m/z	UNK30.74_666.0660m/z	UNK	Negative	3.78783	6.44972	3.79119	1.90941	13.6861	7.93076	6.44468	6.91715	3.08266	3.33933	1.1065	0.3778	1.99886	3.08074	1.35432	2.15894	3.34776	1.10306	2.24089	1.71132	40.7763	1.32964	2.23237	1.26816	1.1752	1.97788	0.987554	2.4617	4.91724	21.9019	5.59246	7.78238	14.3498	28.8032	10.4098	0.175681	1.35964	0.45946	5.5571	17.1774	13.2637	4.22927	1.26522	2.07582	4.56299
m.z.704	UNK30.87_410.1659m/z	UNK30.87_410.1659m/z	UNK	Negative	12.5859	14.7305	15.8809	9.98574	11.4381	11.5544	15.9042	17.1777	33.4954	8.78998	29.7132	14.9915	10.4105	13.5373	10.8704	17.2062	21.6358	9.4775	11.4171	9.87884	7.50914	17.0797	24.0442	11.9701	18.2181	11.1357	11.0975	13.5734	9.43167	10.1436	16.5428	9.20946	10.2307	8.79194	8.15587	8.65842	14.6037	17.4456	9.94279	23.4409	15.1411	11.9821	10.0608	11.7094	12.9294
m.z.328	UNK31.00_482.3296m/z	UNK31.00_482.3296m/z	UNK	Positive	0.637807	0.35673	0.442635	0.27895	0.377054	0.287543	0.325836	0.454772	1.0172	0.0819	0.786166	4.5736	0.0587855	0.0293139	2.84314	0	0	0	0	0	0	0.536434	0.806402	0.150479	0.224627	0	0.226914	0.096085	1.78546	0	1.60486	0	0.974569	0	0	0.484788	0.924768	4.69789	7.08588	0.498051	2.09331	0	0.50551	0.435938	0.534469
m.z.705	UNK31.05_767.5413m/z	UNK31.05_767.5413m/z	UNK	Negative	9.93959	7.72485	0.883928	2.79087	2.86813	0.0382341	0.0227643	0.940793	0	7.59098	29.5712	11.0473	3.84307	2.0433	12.606	0.470753	0.439248	4.12247	5.17511	11.5344	0.792644	1.35954	3.05558	2.67316	3.78637	1.28376	0.262472	11.66	8.2182	5.59027	1.92107	1.76375	0.890813	0.471479	11.8869	2.04523	3.88577	0	1.25799	3.26298	3.27553	1.40935	1.72369	7.05072	13.2132
m.z.706	UNK31.18_381.2350m/z	UNK31.18_381.2350m/z	UNK	Negative	7.31876	7.72752	7.4574	6.28627	5.37841	6.43623	6.20259	8.60956	17.4504	6.16906	13.1889	7.89759	5.57917	6.36771	5.23242	8.64067	10.5526	5.67882	5.66241	4.68483	3.78233	7.43642	12.2906	5.68352	8.11916	5.56036	5.08619	7.45985	5.43062	5.31791	7.77452	3.80571	5.39905	4.55134	5.29864	4.90283	7.76265	8.24865	5.73089	11.307	7.4337	4.97884	4.99584	5.01927	6.40006
m.z.327	UNK31.18_411.4090n	UNK31.18_411.4090n	UNK	Positive	0	0.281473	0	0	0	0	0	0	0.594151	0.578654	0	0	0	0.196811	0	0	0	0	0	0	0	0	0.450705	3.33022	0.760992	0	5.79747	0.326605	0	0	0	0	0	0	0	0	0	0	0	0	0	0	0.621065	0.807982	0.262817
m.z.326	UNK31.18_681.5074m/z	UNK31.18_681.5074m/z	UNK	Positive	1.71733	2.08371	2.42211	1.85948	1.97529	1.58373	1.6203	0.292446	0.842199	0.754618	0.893829	1.61627	1.01849	0.814618	0.248357	0.274284	0.639008	0	0.504931	0.238222	0	1.21475	0.879049	1.35268	0.978319	0.200179	4.35956	1.22448	0.3633	0.145769	0.550843	0.231241	0.225707	0.490159	0.32187	2.05135	3.54956	0.84064	0.911234	0.7586	1.13236	0.230431	1.8368	1.82994	2.67242
m.z.140	UNK31.23_554.5157m/z	UNK31.23_554.5157m/z	UNK	Positive	0.10281	0.558154	2.21999	1.4753	1.58336	0.837577	0.788798	0	1.54609	0.0869459	0.525472	0.123394	1.43413	0.235997	1.20419	1.48841	3.00507	1.11549	1.41878	1.90871	0	0.0785697	0.0876791	0.0364334	0	0	0.115432	0.0341447	1.40733	0.335128	2.97245	1.79302	4.26222	3.95721	0.789343	0.325586	1.87173	1.53596	0.607773	1.06007	3.10314	6.01644	0.249603	0.3262	0.368899
m.z.65	UNK31.23_738.5514m/z	UNK31.23_738.5514m/z	UNK	Positive	0.62327	2.04664	5.57841	4.09971	4.68611	3.14442	3.42605	1.73288	6.73253	2.39047	3.29587	2.7338	6.3281	2.71741	5.71673	4.66214	9.56697	3.59189	5.62284	6.21723	0	2.00857	1.37026	0.868814	0.775478	1.72498	1.04108	0.621099	6.59017	2.52988	10.2708	5.92142	9.90686	10.6338	3.49182	2.62384	7.03527	6.28295	4.65432	5.18813	9.0566	14.9815	1.16368	1.82068	2.61641
m.z.155	UNK31.31_671.4900m/z	UNK31.31_671.4900m/z	UNK	Positive	0	0	0	0.0570216	0.631704	0.0721486	0	0	1.06574	0	2.05559	1.64834	6.3839	0.57615	0	0	2.31206	0.463574	22.0842	0.763762	0	0	0	0	0	0	0	0	0	0	0	0.788018	3.84494	4.84566	0	0.177392	2.21672	5.51811	3.71535	7.82366	17.9062	4.07392	0	0.120204	0
m.z.707	UNK31.31_715.5681n	UNK31.31_715.5681n	UNK	Negative	6.4318	8.02183	24.0708	11.8386	17.58	14.7171	13.2643	36.3809	16.9236	22.3722	17.2936	29.8433	30.6708	17.2117	41.3709	40.1863	46.8054	49.3989	23.8213	21.739	36.4475	32.358	26.026	24.3142	39.4212	46.9651	44.0847	16.7327	38.7711	40.4654	35.8364	46.9707	46.632	42.5204	32.4284	17.3772	41.3283	57.3255	55.9813	71.1537	64.2057	53.3458	4.52683	10.9187	15.3742
m.z.708	UNK31.41_339.2029m/z	UNK31.41_339.2029m/z	UNK	Negative	43.6076	73.8517	54.0194	48.5535	50.4134	63.3191	66.7876	75.7859	103.621	31.5624	121.419	73.0782	31.352	50.9048	36.8221	87.3205	115.623	29.1319	53.2372	36.2028	22.5689	70.1665	136.692	43.8526	71.5544	40.0952	37.2981	54.9219	37.4769	34.8728	89.6723	40.0735	49.8535	43.0927	46.4055	30.2685	69.5081	91.4229	37.9276	93.4502	62.9741	34.4643	34.1706	34.5084	39.2915
m.z.709	UNK31.49_425.2612m/z	UNK31.49_425.2612m/z	UNK	Negative	3.68379	3.71097	4.26373	3.06634	2.74535	3.27973	2.78351	4.14982	7.21384	3.14931	5.8354	3.68408	2.56942	3.08903	2.61054	3.97829	4.6618	3.15561	2.4065	1.92675	1.62429	3.05697	5.56512	2.93829	4.12002	2.44162	2.33159	3.16244	2.47557	2.2888	3.63358	1.62487	2.47176	2.08672	2.58956	2.44746	3.39126	3.45247	2.96745	5.67363	3.37018	2.4718	2.4426	2.14923	3.38068
m.z.56	UNK31.62_595.3834m/z	UNK31.62_595.3834m/z	UNK	Positive	20.6914	22.9923	25.3851	21.3617	24.2032	18.096	18.296	8.36928	16.6136	14.4078	16.7186	15.1132	15.173	11.582	23.2923	10.7857	27.135	12.8243	19.2884	19.6493	0.0291538	20.1563	15.2753	12.7764	21.1175	11.0436	21.7002	9.53366	22.7686	13.0906	25.0965	11.0827	18.7028	21.4391	13.9248	27.1913	25.279	13.5911	15.7458	19.6494	19.3498	19.7501	19.4583	18.8333	29.9456
m.z.52	UNK31.62_639.4098m/z	UNK31.62_639.4098m/z	UNK	Positive	52.8814	65.0053	73.7371	61.4679	68.7129	50.4709	51.0473	10.4772	38.032	29.9414	40.584	36.7286	35.7767	26.6172	50.2966	25.4662	43.2602	26.7398	29.197	39.3927	0	40.137	34.0342	32.2149	46.2065	12.7779	56.4335	23.0126	43.4979	18.3017	39.7809	17.1308	28.1351	35.6285	33.335	68.9278	67.4156	37.1052	39.0665	36.6926	54.1569	39.9541	55.425	54.3055	84.4929
m.z.325	UNK31.62_803.5690m/z	UNK31.62_803.5690m/z	UNK	Positive	0	0	6.05e-05	0.000461776	0	0.00288646	0	0	0	0	0	0	0	0	0	0.0248645	0	0.0492003	0	0	0.409428	0	0	0	0	0	0	0	0	0	0	0.226385	0	0	0.108255	0	0	0	0	0	0	0	0	0	0
m.z.710	UNK31.67_469.2888m/z	UNK31.67_469.2888m/z	UNK	Negative	1.38122	1.4069	1.36886	1.15687	0.810809	1.02203	0.982291	1.55433	1.3015	1.10075	2.24817	1.63353	1.27731	1.13519	0.93152	1.51621	1.61568	1.27331	0.448728	0.518166	0.575765	0.786636	1.96836	1.25191	1.40373	0.943481	0.777039	1.36848	1.09777	1.13934	1.35617	0.587883	1.11194	0.924234	0.985718	1.22507	1.53472	1.58049	1.03444	2.08692	1.15333	0.833048	1.25098	0.90978	1.12569
m.z.107	UNK31.80_963.6067m/z	UNK31.80_963.6067m/z	UNK	Positive	0	0.301718	8.06679	9.75437	10.6499	5.65729	2.20407	0	5.82844	1.26584	6.52261	4.16961	9.70681	2.2176	0	0	0.956418	1.9663	13.7854	5.89035	0	0.18412	0	0.276423	0	0	0.303239	0.970754	0	0	5.14574	2.48615	8.8889	8.25727	0.218709	0.242853	4.474	3.59609	3.51762	8.25813	17.3838	18.0257	0.16523	4.39648	3.9777
m.z.121	UNK31.85_773.5184m/z	UNK31.85_773.5184m/z	UNK	Positive	0.620811	2.06275	8.60562	6.05587	6.01916	3.02733	2.3486	1.9096	7.68728	4.03886	4.93647	6.83791	6.40434	0.744608	0	2.80129	6.00878	1.88854	4.72311	3.65201	0	0.177514	0.0318063	0.150083	0	0	1.4031	0.688251	0.463057	5.00748	12.3364	3.33094	4.51757	5.99589	4.71565	0.206751	5.07243	2.90071	1.83718	3.11552	3.11534	3.98957	0.77278	2.53117	4.94247
m.z.711	UNK31.85_940.6268n	UNK31.85_940.6268n	UNK	Negative	0.23252	0.562359	23.3073	22.2331	26.7114	15.72	3.48461	13.4501	9.2399	15.7605	20.8242	29.9584	31.3085	15.3238	8.49262	5.35553	10.5312	19.4321	36.2683	46.1276	22.6444	3.95001	0.141056	2.62881	27.9605	28.7097	20.3427	10.8535	6.47023	5.39238	19.1171	24.9622	32.9715	27.4196	10.8648	4.78069	20.9828	31.17	25.6577	82.8836	65.4786	49.9909	0.594829	17.2582	18.4257
m.z.143	UNK31.92_653.4775m/z	UNK31.92_653.4775m/z	UNK	Positive	0	0	0.266463	0.126396	0.891085	0.079926	0.600457	0	0.648582	0	0.646381	0.400797	1.85495	0.272688	0	0	3.85563	0.424898	9.66827	5.01986	0	0.390887	0	0	0	0	0	0	0	0	0	0.705943	1.4394	2.37603	0.636465	0.331066	0.659074	1.81195	0.704447	2.2851	10.2042	7.12388	0.0995752	0	0
m.z.5	UNK31.92_914.6081n	UNK31.92_914.6081n	UNK	Positive	3.17881	15.1294	16.2338	11.2033	15.0344	13.1519	16.5156	18.1432	40.0826	10.3241	11.047	15.1561	51.2377	18.2787	7.91126	20.5511	21.9805	8.67402	54.0112	50.6348	0	8.13919	11.8608	4.54258	1.52209	8.24998	9.76808	11.5868	14.6891	11.8313	26.6951	12.9723	42.4815	59.9472	13.7269	12.7991	35.3483	29.3253	25.2274	24.192	49.1937	52.6274	5.3731	6.68479	7.12141
m.z.324	UNK31.92_937.4421m/z	UNK31.92_937.4421m/z	UNK	Positive	1.29597	2.95959	2.43002	0.903387	2.77991	0.0414886	0.573037	0	0.403997	0	0.581532	0	0.975281	0	0	0	0.66799	1.3037	0	0	0	0.817306	0	2.00808	1.55769	1.56222	1.46727	0	0	0	1.09826	0	0	0	0	0	0	0	0	0.569582	0	0	2.05452	0	1.78958
m.z.509	UNK31.98_1027.6004m/z	UNK31.98_1027.6004m/z	UNK	Negative	0.156133	0.990789	1.61106	0.280054	0.803679	0.516184	0.364404	2.55133	0.94268	0.944408	0.308913	1.41744	5.6443	1.08324	1.5445	2.99304	0.902835	1.99847	3.30593	10.7217	7.76386	0.981628	1.28301	0.468669	2.22541	2.92379	8.94635	2.87402	1.74292	3.51947	1.24984	2.75818	4.15207	6.06625	2.49295	1.14355	4.15358	3.68462	3.60224	6.90198	6.2631	4.98979	0	0.709289	0.324085
m.z.309	UNK32.03_629.4410m/z	UNK32.03_629.4410m/z	UNK	Positive	0	0	0.00054652	0	0	0.00821111	0.071058	0	0	0	0	0	0	0	0	0.0262964	0	0.0212258	0.00414448	0	0.0750905	0	0	0	0	0.000560005	0	0	0	0.0178688	0	0.0747773	0	0	0.0197991	0	0	0	0	0	0	0	0	0	0
m.z.712	UNK32.23_277.2194m/z	UNK32.23_277.2194m/z	UNK	Negative	1.59426	1.5351	4.21595	2.68903	3.39664	1.23087	0.960895	2.78188	1.58159	3.15027	3.41645	4.27542	3.22123	1.27192	1.90315	2.79323	2.84276	2.94631	3.15989	2.22607	1.71203	1.86281	1.38296	2.33012	3.57009	5.12017	3.49071	3.23365	1.43426	4.09085	3.43444	3.99951	3.01445	2.61196	2.82443	0.902113	4.53207	3.48916	4.3834	6.1957	4.06942	4.03674	1.62324	5.27004	6.06766
m.z.713	UNK32.23_279.2351m/z	UNK32.23_279.2351m/z	UNK	Negative	1.68236	1.83075	4.2777	2.62814	3.38103	1.30516	0.994623	3.00435	1.74395	3.1875	3.5058	4.16962	3.36656	1.24104	2.12923	2.845	2.9393	3.09026	3.62356	2.38962	1.8894	2.15168	1.32129	2.34479	3.84712	5.1257	3.73034	3.49948	1.70295	4.71616	3.47685	4.18457	3.14564	2.61392	2.85729	0.917506	4.59583	3.51187	4.54292	6.26633	4.33719	4.26223	1.85408	5.56363	5.93504
m.z.321	UNK32.23_425.4244n	UNK32.23_425.4244n	UNK	Positive	1.7694	0.448433	0.737315	0.478684	0.473534	1.22112	1.35385	0	1.44843	1.58054	2.20206	2.28929	1.42721	1.32946	0	0	0.24828	0.127241	0	0.177184	0	1.17556	1.59964	1.20783	1.49279	0	3.16987	1.1792	0.26502	0	0.195283	0.144931	0	0	0.102254	3.58449	2.24226	1.75531	2.00833	1.80945	1.71083	0	0.429057	0.404209	0.461733
m.z.117	UNK32.23_615.4996m/z	UNK32.23_615.4996m/z	UNK	Positive	0.115742	0.78938	4.58068	4.66015	5.16495	3.05612	1.41717	1.05088	4.58693	1.02075	2.72274	2.69424	3.35427	0.988763	0	0.383841	1.42842	2.21823	5.53691	2.5686	0	0.409192	0	0.215537	0.203058	1.54008	0.186917	0.114458	0.182854	0	4.53974	2.18443	5.96997	5.38572	1.55941	0.179346	2.60445	2.67338	1.2887	3.26438	5.26368	8.99034	0.662836	2.55731	3.34901
m.z.27	UNK32.23_776.5504n	UNK32.23_776.5504n	UNK	Positive	10.92	22.5275	50.2399	37.3083	45.3931	19.5497	14.7485	29.5323	48.6895	32.6371	46.3428	62.1999	41.2539	17.0939	12.1333	12.4297	54.2467	22.3227	49.0041	31.1894	0	17.5037	11.3541	15.3882	13.6708	38.1155	15.9385	15.512	13.1409	28.7289	63.1566	24.9592	51.2869	51.9491	22.8412	9.69029	42.8041	38.5905	32.8395	46.0032	44.9302	52.7023	16.7594	34.5079	44.5377
m.z.714	UNK32.23_776.5534n	UNK32.23_776.5534n	UNK	Negative	45.991	60.5197	135.87	73.3282	110.675	38.6479	29.9923	90.9185	52.0292	78.5586	117.75	135.136	98.8888	35.5454	66.3426	78.5833	89.1597	74.7587	90.7115	62.6277	62.0746	58.2932	53.52	61.0138	101.6	143.293	118.361	94.8559	52.0219	114.518	105.343	124.738	88.2772	86.864	73.9624	37.1859	120.711	103.765	115.465	220.393	124.678	107.003	45.4804	149.938	178.898
m.z.303	UNK32.23_799.4110m/z	UNK32.23_799.4110m/z	UNK	Positive	2.34964	0	0.128849	0.534133	0.248134	2.62773	1.25249	2.419	0.0978472	0	0.164411	1.22149	7.41576	2.91412	3.54491	0	0.712186	0	0.150584	4.94351	0	1.1714	0	0	0	0	0	0	1.52279	0	0	0	0.666286	5.13557	0.582248	5.1909	0.0430125	0	0	0.111592	14.7882	9.91767	2.61506	0	0
m.z.715	UNK32.23_838.5424m/z	UNK32.23_838.5424m/z	UNK	Negative	3.8954	6.61511	24.2274	9.4896	18.2928	4.61897	1.76413	11.1504	4.5572	8.07953	11.3279	18.1718	11.8862	3.49633	6.4449	8.14599	11.1379	7.82943	9.73619	6.80621	8.32007	3.66393	4.78136	5.44488	11.6067	19.0457	13.9142	9.2599	5.22569	11.5536	15.5266	15.1741	11.7561	12.8173	8.34328	3.6671	15.0072	13.9028	11.3925	32.0167	19.753	15.0323	3.99152	19.9134	24.5936
m.z.6	UNK32.41_901.7287m/z	UNK32.41_901.7287m/z	UNK	Positive	54.9385	10.1594	0	40.2816	35.7368	0.757172	0	2.79254	12.5248	182.198	69.3412	28.3572	26.3308	186.977	89.613	0	1.36504	64.8006	10.2014	0	0	51.9753	8.42096	170.503	172.403	44.7664	37.2632	12.9415	0	0	104.907	57.8342	166.624	61.3852	20.5888	28.8806	0.771935	85.4838	23.632	148.719	0	31.5062	18.5203	0	37.5235
m.z.716	UNK32.46_817.5244m/z	UNK32.46_817.5244m/z	UNK	Negative	56.0566	47.2644	57.4096	56.9904	72.3146	21.655	22.1422	151.706	9.06432	30.8783	281.896	491.29	152.936	8.85863	93.7498	101.528	42.119	21.697	21.398	47.7004	79.8196	419.594	32.5483	236.79	192.301	138.581	59.4838	161.463	162.781	19.7886	49.8957	109.794	27.0881	173.82	26.0999	72.8509	22.2468	76.7737	14.1125	21.2462	50.0329	84.5875	16.1234	48.8765	85.503
m.z.717	UNK32.54_247.1715m/z	UNK32.54_247.1715m/z	UNK	Negative	1.85436	1.87116	2.56398	0.839671	1.60042	0.378445	0.12986	0	0	0	0	0	0	0	0	0	0	0	0	0	0	0.0607608	0.18174	0.0474427	0	0.252556	0.111418	0.152123	0	0	0	0	0	0	0	0	0	0	0	0	0	0	1.18133	1.62731	3.67235
m.z.301	UNK32.54_673.4672m/z	UNK32.54_673.4672m/z	UNK	Positive	0	0	0.939098	6.32292	8.70922	9.6804	11.8858	0	0	0	1.50867	2.02815	1.1268	4.27372	0	0	0	0	0.4521	6.75485	0	0	0	0	0	0	0	0	0	0	0	0	0	0	1.51541	0	6.89288	7.80828	4.79235	6.61326	14.0234	1.18475	0	0	1.58807
m.z.300	UNK32.72_615.4016m/z	UNK32.72_615.4016m/z	UNK	Positive	0	0	0	0	0	0	0	0	0	0	0	0	0	0	0	0.0366392	0	0.0259066	0	0.0183357	0.723147	0	0	0	0	0	0	0	0	0	0	0.114293	0	0	0.226613	0	0	0	0	0	0	0	0	0	0
m.z.299	UNK32.77_615.4967m/z	UNK32.77_615.4967m/z	UNK	Positive	0	0	0.110991	0.508798	0.635195	1.58485	1.32207	0	0.00157883	0.00377787	0	0.132908	0.0851272	0.26727	0	0.443672	0	0.462787	0.681503	1.94225	4.35757	0	0	0	0	0	0	0	0	0.00206724	0	2.14215	0.00370523	0.0209645	1.93716	0	1.50406	0.360017	0.442455	0.257473	0.971263	0.00793502	0	0	0.138575
m.z.298	UNK32.95_618.5236n	UNK32.95_618.5236n	UNK	Positive	0	0	0	0	0	4.28e-06	0	0	0	0	0	0	0	0	0	0.0117835	9e-06	0.0173484	0.00576787	0.000774841	0.185788	0	0	0	0	0	0	0	0	0	0	0.0714604	0	0	0.0557327	0	0	0	0	0	0	0	0	0	0
m.z.718	UNK32.95_633.4814m/z	UNK32.95_633.4814m/z	UNK	Negative	4.46597	5.81496	7.14298	2.68283	4.5844	1.57017	0.708935	0	0	0	0	0	0	0	0	0	0	0	0	0	0	0.0954116	0.365762	0.246877	0.207206	0.258806	0.213511	0.222694	0	0	0	0	0	0	0	0	0	0	0	0	0	0	2.84588	4.83074	9.38527
m.z.157	UNK32.95_708.5141m/z	UNK32.95_708.5141m/z	UNK	Positive	1.75883	0.0835824	2.19162	1.56093	1.49328	2.12805	0	0.231205	1.10163	0.668582	0.19357	0.966491	4.10952	0.827718	0.163419	0.284765	2.04411	0	0.71384	0.877544	0	3.4599	1.11181	0.531348	5.97647	11.4958	6.6221	1.31665	0.113342	0.707429	0	0	0.532956	0.450782	0	1.04274	1.02447	0.780729	0.868605	1.12957	2.43658	0.368067	0.459668	2.12519	1.81439
m.z.719	UNK33.21_737.6032m/z	UNK33.21_737.6032m/z	UNK	Negative	2.26705	5.71201	1.23201	3.04263	0.787642	3.38476	8.79863	5.94018	3.82039	1.60255	15.9751	4.24181	4.13504	3.26014	3.27069	7.36548	9.68659	2.25005	2.33181	5.64989	0.824543	8.13554	14.2515	6.35239	5.89416	6.06248	1.71957	6.07132	1.87696	1.93987	8.39741	5.14366	10.8908	3.09169	4.79047	4.25924	4.01584	6.31659	3.65077	2.69441	6.68287	3.72606	3.79475	3.84948	2.3202
m.z.67	UNK33.26_463.3040m/z	UNK33.26_463.3040m/z	UNK	Positive	15.238	17.3504	19.5375	16.0745	18.9704	14.1361	14.0875	4.96116	11.2127	10.0119	14.6979	11.2439	11.517	8.99434	16.8586	7.9503	17.8625	8.16801	13.8263	14.0301	0	14.2807	13.2916	9.10638	16.407	7.72947	15.8879	6.74785	16.3725	10.4666	18.9353	6.51764	12.1384	14.5262	10.1838	20.2418	19.4506	10.4307	10.4248	13.5521	16.5049	14.2004	15.2015	14.3216	22.4504
m.z.34	UNK33.26_507.3303m/z	UNK33.26_507.3303m/z	UNK	Positive	22.6173	26.32	29.0739	24.3388	27.6673	19.6306	20.5657	18.0148	21.9904	23.6926	24.5677	24.99	20.6742	20.7918	27.9719	12.6377	34.6781	15.6458	28.6316	21.3008	0	26.6282	21.721	19.7627	28.6866	21.1479	23.9228	18.1071	26.8013	18.4087	31.677	13.276	24.3584	26.3472	16.0669	30.4003	27.6639	21.1488	23.5205	25.932	23.4969	23.0132	22.4969	21.8131	33.8307
m.z.78	UNK33.26_771.4904m/z	UNK33.26_771.4904m/z	UNK	Positive	17.3073	19.7181	21.8952	18.5048	20.8321	16.1444	16.2819	2.94159	12.8175	11.5587	13.4708	12.8008	13.4121	10.5347	14.0721	5.38633	11.6841	5.8862	9.57994	10.4559	0	13.4207	12.7923	11.0737	15.3642	3.68085	20.0179	8.52191	9.6442	7.14798	11.0007	3.39443	8.01752	8.50897	6.63971	26.1482	20.5052	12.0589	12.927	14.8891	16.6814	9.83757	16.1286	16.289	25.2192
m.z.33	UNK33.34_638.4883n	UNK33.34_638.4883n	UNK	Positive	32.9234	31.2296	40.6782	30.002	35.485	31.6282	24.9252	23.3671	26.752	26.0958	30.7873	51.3939	54.0225	18.1779	41.4504	53.5676	137.546	19.0331	56.6659	101.024	0	36.1671	27.5726	32.5748	74.0274	43.3872	35.9463	35.1288	42.1112	20.0649	37.165	60.9665	77.9027	82.0969	40.2477	42.2534	45.2787	31.5972	32.3987	34.3589	41.6747	33.6881	26.593	38.7231	39.3327
m.z.100	UNK33.47_655.4836m/z	UNK33.47_655.4836m/z	UNK	Positive	0.200915	0	0.271912	0	0.137602	0.615725	0.229395	0	0.0562307	0	0	0.802651	11.579	3.11248	0	1.68851	3.55048	0	23.1253	11.4142	0	0	0	0.712624	1.61318	0	0.360837	1.52657	0	0	0	1.55193	2.28278	2.85316	3.70127	0	0.348187	0.686254	0.273644	0.388895	8.95396	6.94361	0	1.00402	0
m.z.720	UNK33.70_321.2131m/z	UNK33.70_321.2131m/z	UNK	Negative	7.7371	10.4589	9.93432	9.16793	7.49327	13.3159	12.058	11.8685	12.35	5.42846	17.5256	10.9294	5.14082	7.98322	6.64147	12.0545	14.6108	5.17127	4.45488	6.07985	4.43674	10.3527	20.1405	9.20747	10.6299	7.40968	9.58829	7.30828	6.27981	6.07595	12.0392	5.63877	8.18859	6.65197	6.19827	4.34218	8.36308	10.7891	6.34636	13.5916	9.87172	6.21203	4.53538	5.6765	6.64148
m.z.297	UNK33.78_613.4826m/z	UNK33.78_613.4826m/z	UNK	Positive	1.91724	0.151457	0.131612	0.100349	0.235157	0.758057	0.702149	0	1.09065	0.785167	0.582539	0.836202	0.71546	0.425686	0	0	0	0	0	0	0	0.209874	0.714464	0.21607	0.607347	0	1.50451	0.556196	0	0	0	0	0	0	0	0.0873119	0	0	0.0609214	0.118037	0	0	0.154805	0.112296	0.0701547
m.z.296	UNK33.96_559.5178m/z	UNK33.96_559.5178m/z	UNK	Positive	0.689917	0.159048	0.160344	0.512849	0.157318	0.838283	1.05707	0	0.729863	1.10275	0	0	0.0784727	0.632136	0	0.15801	0	0	0	0	0	0.0876119	0.410536	0.367842	0.220637	0	0.903157	0.663028	0	0	0	0	0	0	0	0	0	0	0	0	0.161867	0	0.835314	1.24859	0.655536
m.z.295	UNK33.96_589.3988m/z	UNK33.96_589.3988m/z	UNK	Positive	1.01928	0.954695	0.808607	0.411697	0.971196	0.103896	0.42248	0	0.372334	0.111675	0.41951	0.191989	0.476873	0.0701562	0	0	0	0	0	0	0	0.593517	0	1.28009	0	0	1.08492	0.0230939	0	0	0	0	0	0	0	0	0	0	0	0.33121	0	0	0.65435	0.0717259	0.470984
m.z.3	UNK33.96_859.6947n	UNK33.96_859.6947n	UNK	Positive	32.7384	17.7514	0	30.6698	29.0903	9.54428	0.783267	128.348	14.4938	212.948	106.041	110.122	37.8156	171.471	84.6551	0	3.31147	96.4284	8.67659	0.522635	0	96.4021	129.644	113.471	119.376	82.203	54.9966	116.264	1.95774	0	49.0042	65.1929	103.914	19.8937	25.8554	29.0742	9.48514	169.758	106.055	107.948	12.332	51.2425	19.5819	0	34.3658
m.z.83	UNK33.96_939.6067m/z	UNK33.96_939.6067m/z	UNK	Positive	0	0.826871	11.6379	8.07725	8.25168	3.86079	1.03192	0	2.61669	0.878551	2.02767	2.30821	7.15501	0.909219	0	2.00332	0.848429	0	11.5956	2.5905	0	0	0	0	0	0	0.550926	0.300597	0.423917	0	8.68016	1.17518	19.9713	19.8867	0	1.02767	5.90493	5.84705	3.92366	9.81951	37.9728	30.1849	0.136537	1.74077	1.54111
m.z.294	UNK34.09_801.4262m/z	UNK34.09_801.4262m/z	UNK	Positive	0.560491	0	0	0	0	0.222128	0.20213	0	0.343274	0.433289	0.49927	0.415399	0.562986	0.347147	0	0	0	0	0	0	0	0.447561	0.608002	0.313636	0	0	1.07531	0.378357	0	0	0	0	0	0	0	1.57507	0.598793	0.579612	0.65419	0.313722	0.628249	0	0	0	0
m.z.721	UNK34.09_978.6157m/z	UNK34.09_978.6157m/z	UNK	Negative	0	0	0.964759	1.11828	0.494952	0.941122	0	0.775433	0.104002	1.54426	1.25508	0.178881	3.32396	0.26503	0	1.20121	1.62732	4.68261	2.4822	5.05997	0.395093	0.139316	0	0	6.67548	4.37567	5.17053	0.29977	0.268975	0.758238	4.62675	2.76976	10.0819	6.85474	0.613768	0.244696	2.77076	6.60985	4.45036	12.0836	25.5788	10.9716	0	0	0.0428267
m.z.293	UNK34.14_337.2757m/z	UNK34.14_337.2757m/z	UNK	Positive	1.21935	1.27007	1.06399	0.94589	0.884001	0.865124	0.854298	0.81213	0.768409	1.38869	1.14875	1.07957	1.03192	1.19243	1.107	0.462604	1.6079	0.621568	0.786105	0.936422	0	0.816932	0.766517	1.08735	1.42515	0.975322	2.94414	0.861531	0.785014	0.2421	0.84514	0.450078	0.248094	0.370165	0.79285	1.95575	3.16814	0.99043	1.3534	1.19427	1.51112	0.821827	0.82483	0.784389	1.49838
m.z.302	UNK34.14_617.5149m/z	UNK34.14_617.5149m/z	UNK	Positive	0	0	0.213072	0.919925	1.54244	1.28954	1.72941	0	0	0	0.169765	0.251059	0.126198	0.579443	0	0	0	0	0	0.968921	0	0	0	0	0	0	0	0	0	0	0	0	0	0	0	0	1.06744	0.994062	0.798671	0.740383	1.47705	0	0	0	0
m.z.19	UNK34.14_778.5716n	UNK34.14_778.5716n	UNK	Positive	4.85218	13.6104	46.0496	38.5275	43.1048	16.7001	16.0205	18.0721	49.2573	23.6282	48.2056	63.5157	49.6514	25.1172	8.65633	10.1641	53.2717	15.8414	65.4068	42.8244	0	6.97404	2.79516	9.95194	7.19308	24.6721	13.418	10.7101	10.5181	27.5186	60.3461	20.6138	60.6314	57.1768	29.2585	5.4433	37.4259	30.7505	34.3377	52.5405	49.07	70.1648	10.2706	22.7026	31.3602
m.z.722	UNK34.14_916.6253n	UNK34.14_916.6253n	UNK	Negative	0.210194	1.54147	24.791	21.1118	19.3836	17.2357	1.644	18.2114	8.58712	28.9233	21.7208	22.2449	42.0575	7.5263	10.3845	26.3142	32.2186	55.5581	50.7288	63.4182	17.9846	10.9359	5.515	10.098	70.3442	60.828	62.5611	10.5122	18.7617	27.0905	49.6639	41.9091	93.8804	71.6449	17.2577	8.15636	39.9151	64.3294	61.3352	126.51	202.668	109.83	0.264151	9.08855	10.5158
m.z.723	UNK34.19_279.2350m/z	UNK34.19_279.2350m/z	UNK	Negative	0.897758	1.70127	5.8492	5.84188	5.13137	1.75496	0.828527	3.23706	2.28557	5.63555	7.59933	6.39522	3.59345	1.03722	1.50448	3.897	6.31945	5.9149	5.67131	4.27591	2.51449	1.63549	0.886336	2.55117	5.38516	6.42879	3.03477	1.64993	1.26824	4.90018	5.89773	6.45721	5.81654	3.9307	4.99697	0.682609	6.52023	5.73528	7.21055	10.2905	7.79601	8.38931	1.71899	6.64871	7.59932
m.z.724	UNK34.19_778.5687n	UNK34.19_778.5687n	UNK	Negative	21.6348	41.8849	103.665	83.706	97.4015	33.9768	24.3563	78.4626	46.6479	74.6994	125.185	112.051	70.6593	20.1103	47.4219	68.9565	102.625	85.3364	95.0853	90.0737	49.4924	33.068	33.1541	41.8158	86.3765	99.5532	70.0196	52.81	33.6411	70.3383	101.749	103.315	98.6478	80.0081	91.9463	34.1989	100.656	95.4635	100.139	192.478	137.651	136.546	29.3668	98.0735	130.706
m.z.725	UNK34.19_840.5332m/z	UNK34.19_840.5332m/z	UNK	Negative	5.84758	37.4244	29.4501	18.9786	23.6951	10.437	6.74736	43.2637	7.44583	30.4225	42.4967	30.5799	31.4592	9.38209	3.8873	20.4606	15.9386	7.07669	4.87544	65.8066	21.6755	10.3268	13.9594	29.4027	40.4173	46.6718	14.9538	9.5137	4.79569	13.128	12.7049	6.84574	21.4653	19.359	19.5982	4.54718	12.2562	24.4074	41.8969	62.1445	39.2385	20.2041	19.2336	8.7797	14.7019
m.z.50	UNK34.32_722.5074m/z	UNK34.32_722.5074m/z	UNK	Positive	16.8776	13.9693	16.9629	13.9763	16.1678	13.9154	15.2487	7.31668	17.2773	16.2367	19.0164	19.4125	16.0567	15.847	14.6929	7.48773	18.6167	8.46855	14.794	11.1694	0	19.2059	15.3047	15.5223	21.7362	12.6227	21.6084	13.1537	13.2249	8.34668	14.5456	6.90353	11.9028	12.9802	8.01897	25.8223	20.2113	16.3557	14.8561	17.71	15.9232	12.1085	12.5781	12.5871	18.2648
m.z.12	UNK34.32_775.5356m/z	UNK34.32_775.5356m/z	UNK	Positive	2.52067	7.11505	7.68417	5.71397	8.7908	7.13361	12.1579	8.83938	15.8146	2.92219	7.54154	10.6987	23.1941	3.83952	5.07732	8.87654	24.2292	3.63185	32.6352	18.9914	0	1.48782	2.57094	0.351916	0.948674	3.52698	8.4635	10.0796	7.13927	5.98249	10.9668	7.18805	22.9456	37.486	19.783	4.05248	13.1295	8.40704	10.1731	8.61896	17.4185	22.1275	3.64438	3.93933	5.69724
m.z.726	UNK34.40_256.2417n	UNK34.40_256.2417n	UNK	Negative	0.314913	0.23046	0.290175	0.565515	0.645039	1.15567	2.53773	1.42228	0.278881	0.902309	0.66077	0.710628	2.42341	0.292826	0.813733	2.26013	2.43293	1.81114	2.9739	4.46804	0.3219	0.115083	0.530816	0.22645	0.938594	0.952407	0.60485	2.70689	0.592338	1.46977	0.743367	1.15267	2.75601	1.71425	4.68249	0.470204	2.14586	2.03431	1.95637	0.510294	2.96555	3.79403	0.398496	0.691594	1.2012
m.z.727	UNK34.40_751.5461m/z	UNK34.40_751.5461m/z	UNK	Negative	0.693484	0.925972	0.679203	1.04099	1.24098	2.05011	4.87627	3.00869	0.672338	1.30344	1.37006	1.17791	4.74148	0.519722	1.30571	4.62054	5.44875	3.72384	5.92049	8.22376	0.696381	0.432385	1.75826	0.697772	1.73228	1.50044	1.42239	4.11108	1.45027	3.05345	1.59429	2.10879	5.44499	3.584	9.12013	1.18321	4.13649	4.43568	4.11857	1.17803	6.18887	6.03281	0.976409	1.32493	1.95406
m.z.728	UNK34.45_129.9757m/z	UNK34.45_129.9757m/z	UNK	Negative	4.79337	3.63042	4.5777	2.52239	3.01108	0.9673	7.69065	3.62524	26.7918	5.60596	11.8104	4.24493	5.41997	2.83817	6.27423	4.05985	1.72158	5.87678	18.4283	6.58717	4.25707	14.9748	1.40638	7.21885	3.58265	7.44658	7.98998	12.3029	6.47172	8.81749	1.5141	8.18477	3.6122	2.81736	3.68729	4.95973	6.12653	2.47445	9.55779	7.1717	3.58462	5.55449	4.72137	6.47608	7.19818
m.z.729	UNK34.45_316.9489m/z	UNK34.45_316.9489m/z	UNK	Negative	0.995438	0.552935	0.765077	0.558887	0.689492	0.151517	1.46904	0.463872	8.10997	1.46614	2.18668	0.704444	0.892719	0.354479	1.15012	0.928064	0.341576	1.46673	6.09893	1.27451	0.809146	3.29154	0.273123	1.53824	0.663515	1.5171	1.65373	3.29854	1.36988	2.885	0.156279	1.712	0.823663	0.56356	0.826162	1.08771	1.22972	0.322738	2.65869	0.821392	0.874152	1.36051	0.807804	1.12094	1.52973
m.z.730	UNK34.45_67.9873n	UNK34.45_67.9873n	UNK	Negative	3.10867	2.43828	3.93206	2.07527	2.76979	0.688856	4.96112	2.42325	18.2424	4.07826	8.68167	3.65938	4.24497	1.29063	4.57177	3.14993	1.7441	4.47928	13.3655	4.98562	3.05109	9.89843	0.852832	5.09299	3.48285	5.94073	5.68253	8.62624	4.9755	6.62841	1.30429	5.75564	2.97959	2.54916	3.21059	3.49904	4.79388	1.85764	7.28703	5.18119	3.37981	4.7339	2.91895	4.60159	5.87819
m.z.54	UNK34.50_296.2066n	UNK34.50_296.2066n	UNK	Positive	0.61379	1.22965	0.582514	0.649267	1.04297	1.47179	0.385386	6.14563	7.21815	4.11007	4.07246	4.39827	7.51697	4.59598	2.58079	1.35486	2.42034	1.16636	4.73123	4.89347	0	3.23385	2.91483	3.75579	1.86641	2.53714	0.477465	1.19209	2.71425	2.75311	3.74647	3.1017	7.94591	8.89971	0.520145	2.85397	2.79141	7.87781	3.40601	3.77584	5.4835	6.74108	0.325256	0.310936	0.313114
m.z.114	UNK34.50_312.2682m/z	UNK34.50_312.2682m/z	UNK	Positive	0.659255	0.628349	1.15603	0.855295	1.11324	0.691505	0.436381	0.331573	0.679863	0.25647	0.48013	0.701809	1.584	0.636054	0.624078	0	0.423822	0.765931	1.36518	0.735809	0.000241188	0.24829	0.294112	0.271746	0.683625	0	0.436424	0.603929	0.319418	0.622138	1.7834	0.899554	1.92707	1.72809	0.359271	0.766234	0.536864	0.696944	1.47774	0.836993	0.835455	1.62707	0.778064	0.823255	1.07361
m.z.106	UNK34.50_393.2495m/z	UNK34.50_393.2495m/z	UNK	Positive	0.453647	0.953964	0.347534	0.397035	0.661873	0.272354	0.126746	1.31462	0.942415	1.28493	0.335356	1.31561	1.21041	1.22997	0.792551	0.323823	1.02755	0.331723	0.942785	0.699883	0	0.357412	0.512437	0.763471	0.572596	0.343072	0.179871	0.681537	0.781322	0.573925	1.03245	0.590728	1.65267	1.34527	0.285116	0.752713	0.500064	1.53834	1.50212	0.602866	0.789793	0.965484	0.378182	0.261364	0.712122
m.z.60	UNK34.50_452.3375n	UNK34.50_452.3375n	UNK	Positive	2.42469	3.52383	4.92154	4.12133	4.37857	4.16393	3.02507	6.03706	4.72116	5.0973	3.79531	5.64293	5.71771	5.14922	3.98364	1.89635	5.10389	2.35947	4.99493	4.98037	0	3.75091	4.01559	3.96134	3.44579	3.91778	2.1669	3.70123	4.06919	2.78693	4.85057	2.73681	6.37205	6.77659	2.54284	5.02351	3.57249	6.40252	4.97184	4.22581	4.85146	5.94035	2.83107	3.29838	3.6431
m.z.308	UNK34.50_453.7871m/z	UNK34.50_453.7871m/z	UNK	Positive	0	0	0.000258254	0.00398942	0	0.111742	0.0774243	0	0	0	0	0	0	0	0	0.0396544	0	0.0489969	0.00369482	0.0385209	0.824641	0	0	0	0	0	0	0	0	0	0	0.27581	0	0	0.207916	0	0	0	0	0	0	0	0	0	0
m.z.21	UNK34.50_460.2967n	UNK34.50_460.2967n	UNK	Positive	1.58114	4.03404	1.93733	1.6824	3.1827	3.39861	0.829654	18.6542	20.1275	10.5788	8.55442	8.01356	16.7655	11.3762	8.58489	4.8933	6.56616	2.53163	11.5364	12.7979	0	9.84685	8.58869	10.1554	4.69915	6.14261	1.17186	3.49861	11.5129	7.86168	10.7979	7.47327	18.9436	24.2951	1.92593	8.59743	6.56624	19.249	7.39116	8.80498	12.678	18.0211	1.43694	1.06824	0.795681
m.z.40	UNK34.50_557.4715n	UNK34.50_557.4715n	UNK	Positive	0.174134	0.823814	0.417837	0.543732	0.904386	0.676059	0.179742	10.5984	11.7849	5.87021	3.64621	6.05523	10.6925	7.955	4.06708	2.08014	5.64899	1.55335	7.52376	5.61291	0	2.61245	3.05489	4.17592	2.73672	4.97951	0.274857	2.23756	2.71413	2.49242	5.8227	2.65976	12.6937	14.3699	5.46149	1.13684	1.8343	9.78694	3.61589	3.81139	4.92072	14.2478	0.26804	0.28803	0.137196
m.z.75	UNK34.50_738.5218n	UNK34.50_738.5218n	UNK	Positive	1.10403	1.36966	0.250389	0.217146	0.618998	0.529189	0.0587261	11.7797	22.6134	2.84442	1.27975	0.214616	2.68263	0.640709	8.19601	2.19874	0	0	0.281865	1.56277	0	6.92207	4.91147	3.18819	0.274878	1.29202	0.0455606	0.241624	13.6666	1.56327	3.23094	0.821634	4.83618	5.75206	0	24.6863	1.86169	6.91094	0.206243	0.708282	2.55467	5.35513	1.12518	0.129729	0.151789
m.z.7	UNK34.50_759.5823n	UNK34.50_759.5823n	UNK	Positive	3.05824	10.6687	4.35924	4.66262	8.89541	8.63921	1.70529	41.53	127.303	23.8309	26.7225	19.3419	71.9264	30.4928	15.9882	12.3553	13.7997	6.82268	36.0711	42.4993	0	18.7534	21.9486	19.9328	9.37296	10.7831	2.14512	5.98978	19.6834	18.025	27.083	20.5869	72.4098	90.9132	3.24952	23.682	20.4725	61.5851	20.1157	22.4521	58.8821	70.5733	2.53549	2.04871	1.59199
m.z.307	UNK34.50_782.4504m/z	UNK34.50_782.4504m/z	UNK	Positive	0	0	0.413096	0.653705	0.654483	2.14466	2.17529	0	0	0.159016	0.486108	0.507886	0.187509	0.495246	0	0	0	0.155308	0	0.7776	0	0	0	0	0	0	0.0424181	0	0	0	0	0	0	0	0.124131	0	0.423057	0.952506	0.664509	0.931258	1.37975	0	0	0	0
m.z.731	UNK34.50_828.5869m/z	UNK34.50_828.5869m/z	UNK	Negative	1.41856	10.0991	1.80329	4.4528	0.377854	1.55746	1.13947	0.678469	0.213939	3.18315	4.04573	12.6953	3.98281	1.51757	5.41053	0.813538	2.45073	3.00124	5.97514	8.03585	1.15244	1.29107	3.89877	1.83666	3.08892	1.47573	0.805799	8.57725	1.6996	0.245526	1.36804	0.931562	1.90174	0.533947	4.10495	1.11917	6.46232	0	7.49646	3.53624	0.366546	3.46528	0.686572	0.969632	2.63271
m.z.732	UNK34.50_833.5292m/z	UNK34.50_833.5292m/z	UNK	Negative	1.86302	3.88989	1.27643	0	0.628403	0	1.43075	0.52536	0.278896	0	6.04289	1.52117	0.547782	0.434633	0	10.6234	0	2.40751	0	0	0	0.370199	4.16851	0	1.95965	0.177623	1.5462	0.210179	0.466069	0.287164	0	4.36161	0	0	0.465307	0	0	2.01843	0	0	0.12498	0	0	7.20642	0
m.z.171	UNK34.58_112.9394n	UNK34.58_112.9394n	UNK	Positive	0.297813	0.301144	0.675826	0.40651	0.617466	0.329936	0.467609	0.116054	0.33274	0.198118	0.430784	0.239627	0.199183	0.166736	0.0135668	0.0251882	0.25505	0.0147558	0.00448711	0.00672737	0.0733513	0.252849	0.198907	0.242289	0.586231	0.288448	0.270006	0.175624	0.167435	0.0256498	0.00203972	0.0539959	0.000179081	0	0.139074	0.425719	0.342367	0.250663	0.221328	0.316677	0.161436	0.00482365	0.329552	0.385524	0.415089
m.z.162	UNK34.58_114.9747m/z	UNK34.58_114.9747m/z	UNK	Positive	1.07623	0.12433	0.305459	0.177121	0.162124	0.789922	1.02452	0.356375	0.83943	1.13573	1.2287	1.75013	0.900921	1.05173	0.315069	0.151994	0.348341	0.153747	0.341702	0.217288	0	1.21881	1.07131	0.847681	1.48281	0.388894	1.99428	0.929596	0.128748	0.201102	0.177674	0.117514	0.232334	0.121109	0.110397	2.05685	1.26227	1.13438	1.63854	1.40399	0.846669	0.218096	0.172739	0.198868	0.134064
m.z.170	UNK34.58_141.9633m/z	UNK34.58_141.9633m/z	UNK	Positive	1.06142	0.0705253	0.0937177	0.13611	0.103345	0.707502	1.00483	0.339297	0.89347	0.807503	1.30573	1.03474	0.810002	0.742469	0.132958	0.0865966	0.160525	0.0728063	0.138849	0.128342	0.0043878	1.02066	0.751143	1.05721	1.26379	0.184787	1.72608	0.779774	0.103343	0.0915328	0.117765	0.0347781	0.143629	0.0726003	0.0955499	2.0169	1.25129	1.19532	1.29923	1.23689	0.788158	0.107949	0.0995525	0.0840509	0.10101
m.z.306	UNK34.58_145.9341m/z	UNK34.58_145.9341m/z	UNK	Positive	0	0	5.57e-05	0	0	0.00123339	6.48e-05	0	0	0	0	0	0	0	0	0.022034	0	0.0216778	0.00101838	0	0.362393	0	0	0	0	0	0	0	0	0	0	0.118327	0	0	0.0724757	0	0	0	0	0	0	0	0	0	0
m.z.152	UNK34.58_172.8665m/z	UNK34.58_172.8665m/z	UNK	Positive	0.283642	0.57461	1.26773	1.01339	1.01777	0.732857	0.538132	0.849674	0.151004	0.403892	0.512272	0.82134	0.190921	0.39221	0.691564	0.354407	0.976952	0.413466	0.875504	0.765949	0	0.363251	0.520579	0.393292	0.324034	0.979595	0.0618819	0.803462	0.948938	0.276325	0.800913	0.257943	0.774164	0.432956	0.544755	0	0.242898	0.0525277	0.43032	0.652001	0.354322	0.47915	0.666732	0.871546	0.949584
m.z.733	UNK34.58_174.8789m/z	UNK34.58_174.8789m/z	UNK	Negative	0.89	0.602994	0.602176	0.580142	0.532879	0.578907	1.04731	0.680989	1.7659	1.14025	1.71605	0.52038	0.472446	0.454019	0.504736	1.11968	0.815414	0.849264	0.74706	0.655324	0.155235	1.93212	1.69602	0.815233	0.907194	0.767765	0.389009	1.78408	0.891471	1.45408	0.656264	0.740141	0.616173	0.19868	1.00034	0.472095	1.03782	0.40877	1.48117	0.600335	0.345022	0.647251	0.667569	0.70281	1.1509
m.z.103	UNK34.58_186.0626m/z	UNK34.58_186.0626m/z	UNK	Positive	1.54923	1.49518	1.74867	1.43719	1.44856	1.38592	1.4784	2.80864	1.59835	2.40506	1.79968	2.85442	1.42785	2.10353	1.79183	0.669612	2.59623	0.786056	1.83808	1.30744	0	2.05759	1.6478	2.0863	1.88559	2.65484	1.69436	2.78117	1.04131	1.08278	1.80109	0.879963	1.75378	1.48313	0.869092	2.0652	1.89486	2.38348	3.0672	1.87713	1.25483	1.26925	1.36866	1.30651	1.96861
m.z.734	UNK34.58_218.8690m/z	UNK34.58_218.8690m/z	UNK	Negative	1.10256	0.557599	0.528937	0.625903	0.477753	0.44958	0.912459	0.481428	2.06093	1.04977	1.41879	0.462559	0.439807	0.399181	0.435306	0.94481	0.611883	0.88689	0.94514	0.627924	0.279309	2.29052	1.36789	0.751933	1.15881	0.737782	0.48406	2.12028	1.05578	1.49893	0.476069	0.843344	0.499704	0.298787	0.988353	0.521139	1.21926	0.360593	1.32519	0.603525	0.366455	0.634401	0.556972	0.715352	1.16472
m.z.45	UNK34.58_95.9319n	UNK34.58_95.9319n	UNK	Positive	6.17511	9.16596	13.0839	10.2106	10.9104	7.63527	7.02736	21.3748	7.38957	15.2808	11.4585	19.5095	7.70246	14.6352	15.7925	6.51741	19.4384	8.6061	15.0856	11.8769	2.92e-05	11.7609	11.2378	13.0046	10.5244	15.6725	4.88668	13.4218	13.8391	10.7877	15.848	7.79268	12.7448	13.4909	8.73774	6.05491	9.53933	14.387	16.6926	13.7116	8.7004	11.5123	8.71634	8.63399	12.1206
m.z.305	UNK34.71_101.9424m/z	UNK34.71_101.9424m/z	UNK	Positive	0	0	0.0013045	0.000660669	0	0	0	0	0	0.00159429	0	0	0	0	0	0.112724	0	0.0231361	0	0	0.29025	0	0	0	0	0	0	0	0	0.0780426	0	0.386004	0	0	0.0397473	0	0	0	0	0	0	5.42e-05	0	0	0
m.z.304	UNK34.71_112.9589m/z	UNK34.71_112.9589m/z	UNK	Positive	0.403122	0.0827457	0.0526443	0.0371988	0.054029	0.289355	0.29566	0.611907	0.598862	0.448605	0.616377	7.24648	1.15717	0.247908	1.24822	0	0	0	0	1.07478	0	0.622382	1.04686	0.329651	0.242547	0	0.963356	0.399991	0.248773	0	0	0	0.415469	0	0	7.44811	1.56575	3.61455	4.43585	0.48472	2.05213	0	0.0537367	0.0715086	0.0473885
m.z.406	UNK34.71_186.9613m/z	UNK34.71_186.9613m/z	UNK	Positive	0	0	6.34884	5.52287	6.66957	5.1715	3.61044	0	0	0.101584	0.248336	0.0719391	0.11644	0.393437	0	0	1.21543	0.945278	16.4904	12.6375	0	0	0	0	0	0	0	0	0	0	1.44041	1.4495	1.0232	0.210593	1.20946	0	0	0	0	0	0	0	0	0	0
m.z.456	UNK34.76_116.9310n	UNK34.76_116.9310n	UNK	Positive	5.98298	7.13952	7.49286	6.2002	7.97018	3.79124	6.68307	0	2.62721	3.15727	1.31652	1.19215	2.24671	2.64601	0	1.11604	0.827484	1.21514	0.397226	0.868446	0	2.61648	1.38649	4.73361	2.90371	1.63293	5.1936	2.25253	0.826082	0.330646	1.61553	0.194119	0.449196	0.173162	0.842968	0.305449	0	0.165047	0.212438	1.25664	1.55984	1.13839	7.46314	7.00027	8.47138
m.z.735	UNK35.20_137.0090m/z	UNK35.20_137.0090m/z	UNK	Negative	1.00996	1.33034	1.17975	0.75047	1.06341	0.806434	1.80194	1.45043	4.1729	0.977907	2.13029	1.53379	1.17878	0.943781	1.47167	1.41107	1.29813	1.38557	2.40899	1.14232	1.09271	3.00079	1.55987	1.26731	1.13192	1.58552	1.90573	2.44392	1.51458	1.57472	0.903809	1.607	0.80121	0.780391	0.917547	0.925836	1.23571	0.901505	1.58941	2.01432	0.928906	1.14612	0.788852	1.27021	1.26813
m.z.381	UNK4.01_167.9983m/z	UNK4.01_167.9983m/z	UNK	Positive	8.30799	0	0	0	0	0	0	14.6089	0	0	0	0	0	0	43.0572	0	0	0	0	0	0	7.88999	0	0	0	0	0	0	76.8964	0	0	0	0	0	0	33.7364	0	0	0	0	0	0	6.18211	0	0
m.z.96	UNK4.09_318.3034m/z	UNK4.09_318.3034m/z	UNK	Positive	0.422979	0.361895	1.30297	0.420165	0.585872	0.153981	0.208493	0.708639	0.37992	0.0910754	0.516308	0.636608	2.42665	0.217797	0.517558	0.247807	3.89132	0.458001	0.389739	0.218432	0	0.167473	0.739954	0.959253	0.880756	0.675807	0.241293	1.48993	1.97344	0.712052	0.74606	0.297473	0.98777	1.23847	0.24441	0.0976903	0.598484	0.252068	1.3499	1.14452	1.13537	0.933673	0.274137	0.174571	0.444451
m.z.110	UNK4.27_194.0142m/z	UNK4.27_194.0142m/z	UNK	Positive	1.20186	1.52233	1.58557	1.25522	1.52187	1.0176	1.52313	0.440681	0.425853	0.923466	1.0106	1.90663	0.452864	1.25962	1.12277	0.156652	0.902508	0.441384	0.428212	0.560709	0	1.19564	0.831127	1.50196	1.43591	1.49358	0.935206	1.50977	0.289219	0.173178	0.626499	0.217933	0.686659	0	0	0.156001	0	0	0.554546	0.0741782	0.187679	0.417937	1.70229	1.36621	2.09314
m.z.386	UNK4.27_256.0507m/z	UNK4.27_256.0507m/z	UNK	Positive	0	0	0.0230246	6.82e-05	0	0.0121098	0	0	0	0	0	0	0	0	0	0.0735764	0	0.0532419	0	0	0.241235	0	0	0	0	0	0	0	0	0.0839676	0	0.167219	0	0	0.0762274	0	0	0	0	0	0	0	0	0	0
m.z.385	UNK4.50_187.1310m/z	UNK4.50_187.1310m/z	UNK	Positive	1.10698	0.708406	1.37772	0.986768	0.972912	1.18925	1.31898	0.588552	0.613321	0.493298	0.849736	0.959464	0.638763	0.539581	0.871705	0.45928	1.10924	0.425637	0.403189	0.387812	0	0.707381	0.918907	0.681047	1.02188	0.845568	1.34879	0.529811	1.01074	0.723752	0.878868	0.20728	0.167593	0.78245	0.752575	1.31207	1.24918	0.772473	1.27424	1.58498	0.746402	0.625223	0.693439	0.833776	0.91644
m.z.119	UNK4.63_288.2937m/z	UNK4.63_288.2937m/z	UNK	Positive	0.999537	1.05442	1.76479	0.933004	1.11721	1.08727	0.78728	1.67474	0.351804	2.51974	0.421011	1.19599	0.878866	1.10599	0.700807	0.159372	1.3944	0.349326	0.434558	0.346525	0	0.0375936	0.145834	0.523067	0.143753	0	0.540864	0.0532596	0.812779	0.523363	0.77173	0.427634	0.434149	0.464609	0.535803	0.307663	0.606522	0.305339	0.4324	1.04714	0.342831	0	1.11919	0.830424	1.80856
m.z.736	UNK4.89_329.0687m/z	UNK4.89_329.0687m/z	UNK	Negative	0	0	0.183411	0	0	0	0	0	0.256337	0.46232	0.18166	0.298047	0.214727	0.197917	0	0.202853	2.26228	2.02016	0.466682	0.482708	1.64499	0	0	0	0	0	0	0	0	0.431127	3.27219	2.25846	1.94562	2.16608	1.6902	0	1.14204	1.28936	1.24862	3.05437	1.47703	1.7078	0	0	0
m.z.88	UNK5.07_288.2935m/z	UNK5.07_288.2935m/z	UNK	Positive	1.23138	1.43125	2.68673	1.35528	1.53009	1.61492	0.947474	2.29938	0.415232	3.28236	0.79887	1.74474	1.49763	0.894604	0.84875	0.252724	2.3251	0.71292	0.421558	0.396737	0	0.282462	0.341749	0.730938	0.398309	0	0.746597	1.17786	1.57018	0.796306	1.22374	0.626596	0.503263	0.862176	0.814556	0.38416	0.708432	1.42797	1.16655	1.48333	0.534168	0.165672	1.77005	1.37749	2.26287
m.z.99	UNK5.33_304.2881m/z	UNK5.33_304.2881m/z	UNK	Positive	0.681006	0.748232	1.61949	0.779947	1.09189	2.55581	0.816963	2.47386	0.0919186	7.36614	0	0	0.0373755	0.025248	0	0	0	0	0	0	0	0	0	1.88712	0	0	1.69336	0	0	0	0	0.173029	0	0	0	0.0471516	0	0	0.058396	0.0669803	0	0	1.79583	1.13578	0.914674
m.z.514	UNK5.56_759.4261m/z	UNK5.56_759.4261m/z	UNK	Negative	0	8.95821	0.950574	0	0	0.228891	0.985863	5.38242	12.3277	3.81413	0.166529	0.932253	0.0882495	0.378712	0.422518	4.90929	0.308278	0.65095	0	0	0	0.155804	6.76258	0.969538	0	0.494798	0.873258	0.115248	0.26307	15.5209	3.68345	0.206648	0.154605	0.17933	0.21748	0.798141	2.12635	0.218962	0.355882	0	0	0	0	0	0
m.z.384	UNK5.64_226.1367m/z	UNK5.64_226.1367m/z	UNK	Positive	0.718663	1.09708	2.68273	4.59871	4.02213	4.36107	3.79928	0	0.562897	0.701725	2.94488	1.75392	1.2258	2.07805	0	0	2.29565	2.93242	0	2.92807	0	0.203072	0.0415811	0.444678	0	0	0.503479	0.182803	0	0	0	1.99205	4.76441	4.22821	4.8334	0	1.71316	1.46741	1.21282	0.987096	2.09747	0.525859	1.45296	1.29365	2.49689
m.z.383	UNK5.82_100.1140m/z	UNK5.82_100.1140m/z	UNK	Positive	0	0	0	0	0	0.000839746	0	0	0	0	0	0	0	0	0	0.0272916	0	0.0203092	0	0	0.162219	0	0	0	0	0	0	0	0	0.0305734	0	0.0869006	0	0	0.0451856	0	0	0	0	0	0	0	0	0	0
m.z.240	UNK5.82_225.1609m/z	UNK5.82_225.1609m/z	UNK	Positive	0	0	0	0	0	0	0	0	0	0	0	0	0	0	0	0.00259631	0	0.00662305	0	0	0.0475218	0	0	0	0	0	0	0	0	0.000983181	0	0.0337895	0	0	0	0	0	0	0	0	0	0	0	0	0
m.z.134	UNK5.82_225.1998m/z	UNK5.82_225.1998m/z	UNK	Positive	11.3927	15.468	12.4077	4.11159	14.2176	0.175044	3.99626	1.74713	4.4008	0.597565	4.43716	4.49242	5.64306	0	2.52783	0.342832	5.62561	6.59902	0.378891	1.60829	0	3.66681	1.02623	8.06311	12.8387	12.4633	12.2686	0.906947	0.394632	0.217168	4.9132	0	0.936358	0.323857	0.183724	1.48172	0.443843	0.907466	1.9686	2.54285	0.428631	1.37895	9.88653	1.78139	12.9953
m.z.464	UNK6.26_643.3400m/z	UNK6.26_643.3400m/z	UNK	Negative	0	0	0	0	0	0	0	0	0	0	0.306296	0.230166	0.0683114	0.384031	0.620317	0.915694	0.398243	1.31893	0.236743	0	0.479729	0	0	0	0	0	0	0	0.169044	0.986637	1.81801	8.34537	13.5475	9.28206	12.9488	0.479922	2.03072	0.629069	0.730042	0.24037	0	0	0	0.188081	0
m.z.120	UNK6.56_149.0270m/z	UNK6.56_149.0270m/z	UNK	Positive	0.467962	0.182556	0.62581	0.433839	1.38017	2.61456	2.62115	8.14116	3.31063	1.51293	0.859842	2.13581	2.13385	2.93098	0.791772	0.28084	1.523	0.236392	1.22267	3.4543	0	1.44551	1.98851	2.29469	1.90371	1.6434	0.79672	1.21846	3.55723	2.70475	5.6525	1.13037	2.92518	2.86834	6.03028	2.82819	2.81398	7.35411	11.4603	8.32026	3.69972	4.881	0.241804	3.38366	0.766722
m.z.241	UNK6.56_245.0849m/z	UNK6.56_245.0849m/z	UNK	Positive	0.7246	0.90545	0.684947	0.223133	0.954695	0	0.2085	0	0.204805	0.0268686	0.164384	0.131936	0.313426	0	0	0	0.181612	0.326147	0	0	0	0.201127	0	0.484924	0.578419	0.409078	0.787607	0.0327421	0	0	0.164913	0	0	0	0	0.0603709	0	0	0.0356154	0.0855439	0	0	0.619798	0.0737025	0.799986
m.z.522	UNK6.62_545.3016m/z	UNK6.62_545.3016m/z	UNK	Negative	0	0	0	0	0	0	0	1.21919	1.39386	1.292	1.66799	4.64469	6.28007	6.03826	0.994599	1.84212	5.08552	8.31122	0.201168	0.181705	3.75139	0	0	0	0	0	0	0	0.814102	3.23229	6.16111	7.55089	14.8538	13.724	14.3537	2.80258	40.9454	38.6374	51.4128	30.6108	33.1159	26.4937	0	0	0
m.z.508	UNK6.80_685.3491m/z	UNK6.80_685.3491m/z	UNK	Negative	0	0	0	0	0	0	0	0	2.38213	0	0.288749	0.880219	0.12611	0.812921	0	3.23164	1.464	4.22169	1.5131	0	1.04376	0	0	0	0	0	0	0	0.41179	7.72934	7.12383	24.6059	30.8455	13.4255	19.8948	1.39836	17.7634	8.65248	2.6889	0.335177	0.251413	0	0	0.0529867	0
m.z.184	UNK6.98_243.0305m/z	UNK6.98_243.0305m/z	UNK	Positive	0.0337381	0.40729	0	0	0.0737644	0	0	0	0.159806	1.06256	0.325288	0	0	0	0	0	0	0	0	0	0	0	1.26082	0.210843	0.379522	0	1.74411	0	0	0	0	0	0	0	0	0	0.0549942	0	0.0787485	0.0845881	0	0	0.119252	0.46218	0
m.z.244	UNK7.05_271.0075m/z	UNK7.05_271.0075m/z	UNK	Positive	0.753062	1.0797	0.965386	0.400424	1.0025	0	0.410756	0	0.281893	0.0187375	0.565936	0	0.578284	0	0	0	0.262103	0.234851	0	0	0	0.516952	0	0.933368	0.440236	0.429085	0.881894	0	0	0	0.190502	0	0	0	0	0	0	0	0	0.403593	0	0.119266	0.808202	0	0.898
m.z.737	UNK7.23_236.1066m/z	UNK7.23_236.1066m/z	UNK	Negative	0.344931	0.4946	0.33355	0.179287	0.48087	0.223754	0.0581954	0.326317	1.5593	1.31546	1.63127	2.15051	1.8438	0.615222	0.392946	0.388223	0.328398	0.349397	0.102402	0.983618	0.0441395	0.0640156	0.37373	0.393685	1.52202	0.57324	0.685219	0.185113	0.543098	0.753071	0.311288	0.386306	0.356058	0.18606	0.288114	2.56979	1.61981	1.24399	0.757435	0.710792	0.455275	0.492261	0.316643	0.434623	0.70741
m.z.520	UNK7.36_374.2485m/z	UNK7.36_374.2485m/z	UNK	Negative	5.09285	9.62705	14.7394	5.47656	15.2705	5.34722	3.44835	6.7758	3.12146	7.14161	4.35805	7.34961	6.99632	5.64025	5.59632	7.16828	5.94704	7.03948	4.93475	2.14481	3.67229	5.70299	7.01785	9.38729	4.31365	3.52568	6.36989	6.34332	8.46845	17.8171	11.6485	8.05454	9.27122	6.94143	10.5942	3.52723	7.53087	3.34409	8.44631	6.60441	6.04237	5.78223	5.16322	5.6862	7.12296
m.z.738	UNK7.36_393.1253m/z	UNK7.36_393.1253m/z	UNK	Negative	0	0	0	0	0	0	0	0	0	0	0	0	0	0	0	0	0	0	0	0	0	0.528669	3.25372	0.766353	1.97659	17.9536	8.65454	0.709657	0	0	0	0	0	0	0	0.154693	0	0.0893963	0.125899	0	0	0	0.283533	10.3032	11.4875
m.z.382	UNK7.41_258.2833m/z	UNK7.41_258.2833m/z	UNK	Positive	0	0	0	0	0	0	0	6.50526	3.64505	0	6.83242	7.008	0	0	7.90753	0	0	0	0.382855	4.65774	0	0.906167	0	0	0	0	0	0	4.89125	0	1.57426	0	6.35903	0.777707	0	2.67741	0.287544	0	8.48923	0	0	0	0	0	0
m.z.380	UNK7.41_375.1942n	UNK7.41_375.1942n	UNK	Positive	0.759389	0.0498126	0.114563	0.426013	0	0.72992	0.813553	0	0.821382	1.39769	0	0.181074	0	0.242817	0	1.02911	0	0	0	0	0	0	0.264803	0.0734432	0	0	0.279911	0.886991	0.459109	0	0	0	0	0	0.268471	0	0	0	0	0	0.753096	0.379283	1.85364	3.85405	2.00821
m.z.20	UNK7.41_375.2531n	UNK7.41_375.2531n	UNK	Positive	8.00267	18.3484	40.621	14.829	40.8709	12.0155	12.9721	36.6133	19.5223	27.8797	19.1599	36.4265	16.6686	27.4895	15.2745	7.74771	27.6321	10.4033	26.1338	15.2665	0	20.8952	15.4149	27.8726	27.5717	29.6198	8.22089	14.9238	21.0005	28.7784	41.8668	11.0824	41.1612	33.0554	21.4877	6.37933	14.0201	6.54976	22.8947	21.4715	12.9425	16.9679	11.732	11.0355	15.8706
m.z.165	UNK7.49_304.3037m/z	UNK7.49_304.3037m/z	UNK	Positive	0.98447	0.680768	0.395655	0.799316	0.667319	0.983218	0.882486	0.299262	0.557091	1.0417	0.375807	1.77805	0.907399	1.08244	0	0.456186	0.324301	0	0.849055	0.0971067	0	1.25887	0.709431	1.34524	0.688492	0.37756	1.19552	1.39487	0.326352	0.326183	0.357584	0.306414	0	0.245103	0.237334	0.946294	0.558233	0.290367	0.470574	0.366864	0.606434	0.125799	0.788912	0.888645	0.983263
m.z.739	UNK7.49_395.2476m/z	UNK7.49_395.2476m/z	UNK	Negative	3.0262	3.38819	4.23028	2.16577	2.98368	2.00085	1.35492	0.0619176	0	0	0.112602	0	0.068194	0	0.147384	0	0	0.133369	0	0.170808	0.0978039	0	0.315484	0.15561	0.198727	0.270129	0.221985	0.296524	0	0	0	0	0	0	0	0.0792974	0	0	0	0	0	0	2.80878	3.22362	4.53182
m.z.740	UNK7.59_1013.5245m/z	UNK7.59_1013.5245m/z	UNK	Negative	0	0	7.94969	8.00496	8.86289	10.0246	4.90336	0.698277	0.380648	4.19142	4.07254	4.1376	2.83322	6.59118	0	4.19962	15.2907	9.85757	6.64314	6.8735	5.71332	0	0	0	0	0	0	0	0	3.03937	7.83872	7.79196	7.6112	6.61728	10.1277	0	6.23823	6.45075	12.0861	7.58456	6.10986	5.10292	0	0.126436	1.83886
m.z.49	UNK7.59_104.0040n	UNK7.59_104.0040n	UNK	Positive	0	0.173343	13.8267	14.0446	13.8486	10.9712	11.9135	5.38259	3.94942	9.76818	13.9428	12.417	7.50394	16.075	0	0.836841	25.7173	12.5645	26.2698	24.2941	1.70366	0	0	0	0	0	0	0	0	4.34524	13.2851	11.7335	18.8893	18.4107	10.8385	0	8.24665	12.9028	20.6999	11.9054	9.25795	12.0101	0	2.23627	5.19895
m.z.379	UNK7.59_109.1037m/z	UNK7.59_109.1037m/z	UNK	Positive	1.64158	2.05403	2.14109	1.69953	2.09931	1.17482	1.31393	0	0.638948	0.634255	0.158393	0.10534	0.204631	0.241477	0	0.184995	0	0	0	0	0	0.264951	0.292665	0.500903	0	0	0.874535	0.360856	0	0	0	0	0	0	0	0	0	0	0	0.132257	0.204888	0	2.25991	2.43091	2.33013
m.z.378	UNK7.59_122.0175m/z	UNK7.59_122.0175m/z	UNK	Positive	0	0	7.49278	10.5862	8.22802	8.67396	8.26958	8.62972	11.3198	7.98155	23.5378	22.7989	14.2455	21.7348	0	0.463804	18.8105	13.8053	19.6117	18.1556	0	0	0	0	0	0	0	0	0	2.53917	5.98423	11.1427	16.6614	14.9846	13.4786	0	11.4655	9.15304	10.606	6.29355	8.05492	6.97365	0	0.359996	1.52537
m.z.8	UNK7.59_137.0603m/z	UNK7.59_137.0603m/z	UNK	Positive	0	1.26688	63.848	63.51	64.2385	67.9186	72.9844	42.8989	38.5616	80.5484	110.769	112.293	61.0806	123.84	0	6.05852	156.636	72.0139	152.612	127.215	0.00118069	0	0.0400872	0	0	0	0	0	0	31.4512	90.3693	67.3242	117.262	111.634	58.3388	0.0949624	70.5834	113.207	152.534	97.9525	76.0054	78.4494	0	13.9255	30.6321
m.z.377	UNK7.59_137.1620m/z	UNK7.59_137.1620m/z	UNK	Positive	0.469549	0.851399	0.738944	0.342634	0.820031	0.543368	0.210269	0	0.227939	0.187625	0.321316	0.234327	0.265929	0.250946	0.525639	0.259834	0	0.17572	0	0.388596	0	0.56204	0.381687	0.297102	0	0	0.742453	0.197256	0.290578	0	0.445328	0.186856	0.406864	0	0.142874	0.411653	1.26359	0.437603	0.455644	0.598625	1.26956	0	0.872461	0.648558	0.79607
m.z.62	UNK7.59_149.1083n	UNK7.59_149.1083n	UNK	Positive	0	0.0404814	10.7012	10.8686	10.7009	18.2467	20.5704	1.78973	4.27899	11.4805	18.8135	14.9681	8.89404	16.7952	0	0.243848	19.354	9.00725	18.8005	17.7999	0	0	0	0	0	0	0	0	0	2.33461	8.46206	8.43066	13.8792	12.568	6.7252	0	13.2813	17.9702	22.2591	15.5815	14.4471	7.23172	0	0.569354	1.88546
m.z.154	UNK7.59_150.1084n	UNK7.59_150.1084n	UNK	Positive	0	0	1.7253	1.9512	2.01694	2.69143	3.14956	0	0.370736	1.00443	2.43954	1.65549	1.15945	1.88303	0	0	2.7122	1.11328	2.44865	2.34518	0	0	0	0	0	0	0	0	0	0	1.12943	1.01334	1.68304	1.40854	0.850015	0	1.78147	2.10606	2.98056	1.97075	1.76597	0.97821	0	0.0670263	0.212571
m.z.376	UNK7.59_152.0966n	UNK7.59_152.0966n	UNK	Positive	7.46384	0.000587844	0.000503283	0.00551723	0.0060872	0.00230327	4.11e-05	10.7809	9.55e-10	0	0.788927	0.653273	0.00123724	0.000454973	35.6348	0	0	0	0	0.000452527	0	4.22618	0.0165656	1.92e-07	0	0	0.00799682	8.9e-05	56.4824	0	0.00239768	0	0	0	0	25.2433	0	0.0193359	2.16655	0.509581	1.64114	0	6.15875	0	0
m.z.72	UNK7.59_152.1239n	UNK7.59_152.1239n	UNK	Positive	0	0	8.72679	9.26966	9.3273	14.2405	15.8673	1.46378	3.33914	8.35257	14.6116	11.6488	6.79219	13.9862	0	0	14.48	6.85619	14.0374	13.491	0	0	0	0	0	0	0	0	0	1.59277	6.74695	5.99975	10.4596	9.29684	5.45768	0	10.5952	14.5888	18.201	11.3358	11.2294	5.66579	0	0.571276	1.75391
m.z.741	UNK7.59_168.1388m/z	UNK7.59_168.1388m/z	UNK	Negative	0	0	10.847	14.4627	15.9233	14.8621	8.16689	0.5445	0.259636	2.59962	3.16694	3.95061	2.87984	6.56638	0	2.00316	21.6387	15.3765	13.952	10.8293	27.1538	0	0	0	0	0	0	0	0	1.10075	8.01432	16.3899	13.0371	14.7063	16.8185	0	4.29603	6.77901	11.4872	8.09802	6.51506	6.76281	0	0.222867	1.12333
m.z.352	UNK7.59_295.1042n	UNK7.59_295.1042n	UNK	Positive	4.72412	9.40764	8.95619	3.42014	9.1003	0.0448608	2.11184	0	2.15968	0.588319	1.74579	1.14783	3.07205	0	0.6259	0.12964	1.24353	3.20671	0	1.32314	0	3.12428	0	7.30518	3.52818	2.87526	5.38384	0.368077	0.153399	0	2.06521	0	0.16191	0	0	0.884703	0.225453	1.25131	0.567809	1.50673	0.211937	0.371688	8.21407	1.09517	6.29691
m.z.125	UNK7.59_323.1615n	UNK7.59_323.1615n	UNK	Positive	0	0	5.16373	4.61681	4.08645	3.34149	3.3353	0.37715	0.297799	0.909431	1.21484	1.35958	0.787182	1.22818	0	0.0294855	1.60346	1.56167	2.45768	3.36836	0.693712	0	0	0	0	0	0	0	0	0.393247	2.10616	1.3766	1.82626	2.21851	2.40811	0	2.05191	1.01748	1.33215	1.26934	1.78291	1.5478	0	0.469362	1.06233
m.z.146	UNK7.59_332.3202m/z	UNK7.59_332.3202m/z	UNK	Positive	0.319562	0.407955	0.557063	0.306649	0.384771	0.935689	0.0618599	1.01289	0	3.4111	0	0	0	0	0	0	0	0	0	0	0	0	0	0.984129	0	0	0.840016	0	0	0	0	0	0	0	0	0	0	0	0	0	0	0	0.997566	0.60265	0.382111
m.z.742	UNK7.59_754.3230m/z	UNK7.59_754.3230m/z	UNK	Negative	0	0	5.98296	5.6456	5.38576	6.2351	4.197	1.5957	0.850577	4.04905	5.41783	4.67813	2.79102	5.20886	0	4.87522	9.24459	7.87975	4.99589	5.03183	3.30779	0	0	0	0	0	0	0	0	4.16722	5.83357	5.65155	4.95381	4.0728	7.19827	0	5.41552	5.04678	10.4525	8.16449	4.43217	4.06075	0	0.71812	2.69242
m.z.74	UNK7.59_969.5184m/z	UNK7.59_969.5184m/z	UNK	Positive	0	0	11.1801	10.8734	10.3225	7.43324	8.10208	0	0.0592597	3.26129	5.47496	3.62532	1.70078	3.74946	0	0	12.5692	6.78091	10.4039	10.0574	0	0	0	0	0	0	0	0	0	1.39816	6.70382	4.7262	7.80776	7.25375	5.32227	0	2.56694	3.17573	7.48783	4.77034	3.7671	4.62896	0	0.422985	1.2208
m.z.343	UNK7.72_433.2652m/z	UNK7.72_433.2652m/z	UNK	Positive	0.672653	1.47225	1.03348	0.403492	1.28337	0	0.467621	0	0.269588	0	0.60609	0	0.690473	0	0	0	0.336588	0.458471	0	0	0	0.541279	0	1.38134	1.01646	0.439339	0.9316	0	0	0	0.502266	0	0	0	0	0	0	0	0	0.483615	0	0	1.05039	0	1.38808
m.z.217	UNK7.80_372.1005m/z	UNK7.80_372.1005m/z	UNK	Positive	0.106042	0	0	0	0	0	0.0384051	0	0	0	0	0	0	0	1.67413	0	0	0	0	1.715	0	0	0	0	0	0	0	0	0	0	0	0	0	0	0	0	0	0	0	0	0	1.98757	0.111137	0.256149	0.140458
m.z.743	UNK7.85_395.1408m/z	UNK7.85_395.1408m/z	UNK	Negative	0	0	0	0	0	0	0	0	0	0	0	0	0	0	1.10683	0.308835	0	0	0	0	0	4.30501	1.94693	0.468819	0.589647	0.317433	0	0	0	0	0	0	0	0	0	5.74432	0.083016	0.11624	0.0753016	0	0	0	4.9824	6.02935	1.55063
m.z.161	UNK8.29_119.0887m/z	UNK8.29_119.0887m/z	UNK	Positive	3.50267	2.11574	1.89618	1.37531	2.39772	2.39598	2.53615	2.43289	5.83037	2.13425	4.15771	3.00233	1.49234	1.84061	1.48547	0.810786	1.09729	0.42918	1.62877	0.758636	0	1.41192	1.19199	2.73939	0.686862	0.217951	0.670354	0.301058	2.23834	0.733085	2.64948	1.26646	1.76459	0.767233	1.06801	6.3595	1.26927	3.38286	5.31167	5.23547	3.06927	1.57486	0.619842	0.477958	0.776053
m.z.69	UNK8.29_414.2064n	UNK8.29_414.2064n	UNK	Positive	15.5556	10.91	10.6084	7.7095	11.685	10.6142	10.9001	16.194	26.4654	9.19642	20.0019	15.7505	8.48541	11.0888	10.5958	4.76579	8.58946	3.0739	11.3806	6.26251	0	8.15655	7.90277	14.6445	4.90756	4.03371	3.56293	3.46171	14.1564	6.55329	18.3941	8.6804	11.4242	5.70272	7.00432	24.8072	6.74848	18.8466	26.1405	24.1174	13.6711	10.6469	4.0774	3.29766	5.56253
m.z.744	UNK8.29_558.1250m/z	UNK8.29_558.1250m/z	UNK	Negative	6.68389	3.74114	3.52508	3.54297	3.03021	3.22343	1.73893	2.6025	2.78941	2.31246	4.37932	1.48775	2.28627	2.26434	2.0984	4.53985	1.84657	3.41256	1.41134	1.37953	0.470685	2.36597	5.62872	3.32595	0.358201	4.70994	1.79031	3.30909	5.48281	6.0286	3.34287	3.33108	2.37839	0.642763	4.21651	4.06956	3.6298	3.14025	8.87178	6.28629	2.76813	4.19552	1.91406	1.66756	3.36692
m.z.745	UNK8.29_592.1051m/z	UNK8.29_592.1051m/z	UNK	Negative	3.05359	2.03616	1.10058	1.35473	1.35768	1.2678	0.444018	1.06279	1.81837	1.97037	2.10266	0.964872	1.95793	0.646502	0.943057	1.89723	0.232234	1.131	0.221871	0.433587	0.0882019	0.157325	0.511022	1.30851	0.487201	2.94802	0.890494	0.636653	2.67305	2.81053	1.44118	1.10573	0.802181	0.142655	1.57664	4.86876	1.5109	2.07339	3.94992	3.64972	1.52606	2.71371	0.614548	0.488173	0.661323
m.z.525	UNK8.83_1019.5726m/z	UNK8.83_1019.5726m/z	UNK	Negative	0	0	3.66493	5.56473	3.88574	6.86817	2.19226	0.961151	0.508543	1.999	2.57371	2.56303	1.98615	5.63769	0	0	4.70204	4.13086	1.25151	2.11437	2.85374	0	0	0	0	0	0	0	0	0	1.85928	2.42979	2.93583	3.1049	4.67678	0	3.09472	2.609	4.62691	2.72958	1.82137	2.37758	0	0.527713	1.35035
m.z.77	UNK8.83_104.0043n	UNK8.83_104.0043n	UNK	Positive	0	0.037456	9.57873	11.0821	8.13613	9.07359	8.76232	3.77314	3.19504	5.69165	9.05296	9.67783	5.41906	12.4685	0	0.218569	10.5184	5.83432	11.2848	10.6842	1.03136	0	0	0	0	0	0	0	0	1.27441	5.93613	6.38745	9.40876	9.97673	4.90953	0	4.93797	6.46258	9.24676	6.03922	4.75576	6.35741	0	1.64573	3.83223
m.z.746	UNK8.83_170.1546m/z	UNK8.83_170.1546m/z	UNK	Negative	0	0.0839556	12.0544	17.2671	15.0333	18.4657	11.2049	4.00382	2.38872	5.38168	8.62759	11.6688	8.30743	15.0238	0	2.20064	12.911	9.8728	10.3219	7.32731	19.2066	0	0	0	0	0	0	0	0	1.48052	6.65451	12.0804	9.38149	12.7095	13.0243	0	7.83459	9.03009	11.1619	13.0825	7.60454	7.95504	0	2.60261	6.74493
m.z.341	UNK8.83_172.1429m/z	UNK8.83_172.1429m/z	UNK	Positive	0	0	0.0715061	0.00161453	0	0	0	0	0	0	0	0	0	0	0	0.0567845	0	0.0196027	0	0	0.0559983	0	0	0	0	0	0	0	0	0.0453129	0	0.0449652	0	0	0.0494694	0	0	0	0	0	0	0	0	0	0
m.z.98	UNK8.83_172.1723m/z	UNK8.83_172.1723m/z	UNK	Positive	0	0	5.21592	6.06121	4.96248	3.82141	3.88224	2.14281	1.50552	2.91904	3.9623	4.51137	2.16393	4.97052	0	0.0776547	5.11554	2.64954	4.66532	5.27331	0	0	0	0	0	0	0	0	0	0.466214	2.67574	2.55029	4.25496	4.05177	2.24684	0	1.87947	2.44329	3.63737	2.71936	1.74357	3.16719	0	0.978685	2.13781
m.z.122	UNK8.83_184.1739m/z	UNK8.83_184.1739m/z	UNK	Positive	0	0	5.08615	7.15666	4.73315	13.9961	15.1853	1.62403	4.23231	7.20612	14.3121	11.2201	7.09538	13.9359	0	0	4.71654	2.44364	4.53467	5.66632	0	0	0	0	0	0	0	0	0	0	1.94695	2.36974	4.56821	4.4365	1.88548	0	7.44435	10.9869	9.73748	9.24912	8.69594	2.64382	0	0.66082	1.39568
m.z.340	UNK8.83_307.1668n	UNK8.83_307.1668n	UNK	Positive	0.516835	0.210422	0.229571	0.404948	0.177442	0.610985	1.03558	0	0.269814	0.299196	0	0	0.0408474	0.222648	0	0	0	0	0	0	0	0.0740087	0.155985	0.260491	0.205085	0.189613	0.336937	0.240579	0	0	0	0	0	0	0	0	0	0	0	0	0.0848666	0	0.609704	1.02756	0.423201
m.z.339	UNK8.83_407.1412m/z	UNK8.83_407.1412m/z	UNK	Positive	0.665504	0.0795735	0.189085	0	0	0.0917582	0	0	1.38106	1.92493	0	0.0478477	0	0	0	0.911219	0	0	0	0	0	0	0	0.0962121	0	0	0.0852596	1.29285	0.353361	0	0	0	0	0	0.257403	0	0	0	0	0	0.795989	0.340145	1.46861	2.4778	1.31519
m.z.338	UNK8.83_671.3569m/z	UNK8.83_671.3569m/z	UNK	Positive	0	0.049488	3.10515	2.46439	2.33479	2.18176	2.33734	0.274496	0.288972	0.858649	1.06902	1.19107	0.721115	1.03637	0	0.262121	1.03749	0.480287	0.455818	1.06529	0.325194	0	0	0	0	0	0	0	0	0.488236	0.916132	0.630151	0.68686	0.962632	1.09207	0	1.41921	0.835156	1.66424	0.989025	1.26983	0.618281	0	0.404507	0.970553
m.z.342	UNK8.83_83.0546n	UNK8.83_83.0546n	UNK	Positive	28.7393	42.5921	34.5246	10.0845	31.5228	1.79307	5.71266	1.4696	24.0258	21.0506	8.30158	17.0705	21.4133	0	16.9604	32.3454	8.4291	10.4931	0.201864	11.439	0	12.1184	9.90407	20.0929	14.0408	13.0242	22.784	16.7551	25.7634	17.5464	15.765	0.326079	5.8853	2.1726	12.8719	12.5997	3.77307	6.64868	7.224	6.94675	24.6648	18.3556	44.3687	40.6369	44.9873
m.z.145	UNK8.83_975.5671m/z	UNK8.83_975.5671m/z	UNK	Positive	0	0	5.38133	6.73063	4.80484	4.87439	5.10982	0	0.534867	0.223708	2.60125	1.51953	0.551915	1.79719	0	0	2.09414	1.83818	2.48155	3.90365	0	0	0	0	0	0	0	0	0	0	0.894646	1.92996	2.76939	2.15288	1.67079	0	1.10606	0.553647	1.03342	0.790069	0.71833	1.35188	0	0.575348	0.544012
m.z.337	UNK9.04_196.1754m/z	UNK9.04_196.1754m/z	UNK	Positive	2.31651	2.89798	3.33215	2.43667	2.78368	1.57228	2.96018	0	0.854845	0.799397	0.408433	0	0.504829	0.640177	0	0.303001	0	0	0	0	0	0.644364	0.473309	1.18229	0.781589	0	1.86279	0.605824	0.174087	0	0	0	0	0	0.142357	0	0	0	0	0.421465	0.537124	0	4.35506	4.08479	3.0787
m.z.254	UNK9.04_342.1515m/z	UNK9.04_342.1515m/z	UNK	Positive	4.93857	0	0	0	0	3.53427	4.3551	0	4.46919	4.09582	5.79371	6.45077	4.44036	4.20312	0	2.64e-05	0	0	0	0	0	4.54279	4.01298	4.58035	6.4951	0	9.34442	3.27148	0	0	0	0	0	0	0	11.1735	6.48711	5.84249	6.69153	5.45085	4.79407	0	0	0	0
m.z.336	UNK9.22_105.0358m/z	UNK9.22_105.0358m/z	UNK	Positive	0.265626	0	0	0.136777	0	0.307507	0.335489	0	0.357772	0.532003	0	0.396676	0	0.196092	0	0	0	0	0	0	0	0	0.0828396	0	0.0888178	0	0.0891466	0.322819	0	0	0	0	0	0	0	0	0	0	0.0830535	0	0.13275	0	0.416131	0.870562	0.47061
m.z.174	UNK9.22_337.1066m/z	UNK9.22_337.1066m/z	UNK	Positive	13.6104	23.7493	21.4259	8.7055	21.766	0.412079	8.20584	0	6.60522	1.02519	11.2233	0.0932784	11.1556	1.43156	0	0	12.122	11.5423	0	0	0	11.1987	0.423623	16.109	18.0027	16.0476	18.5342	0.938926	0.454356	0.341544	11.5498	0.138778	0	0.429675	0	0.491287	0.256874	0.401289	0.426562	14.176	0.381182	6.08585	14.8784	0.111287	19.0888
m.z.747	UNK9.35_433.2629m/z	UNK9.35_433.2629m/z	UNK	Positive	0	0	2.42133	5.50654	1.88991	0.867294	0.697524	0.179388	0.378767	0.29893	1.01021	1.54146	0	0	0.190757	0.328665	1.32228	3.70935	0.115259	0.587598	0.252578	0	0	0	0.0904455	0	0	0	0.105878	0	0.322254	4.05021	5.42556	1.19802	0.0834567	0.105241	0.781359	1.04185	1.56342	0.423485	0	0	0	0.178152	1.57501
m.z.748	UNK9.35_454.2278m/z	UNK9.35_454.2278m/z	UNK	Positive	0	0	0.385691	3.00013	1.94788	8.93557	3.5556	0.191291	0	0	0	0.19004	0.642019	0.567333	0	0	0.0832893	1.19425	0	0	0.413525	0	0	0	0	0	0	0	0	0	0	0	1.3517	0.277212	0	0	1.80435	0.285067	0	0	0.736393	0.381356	0	0	0.587513
m.z.335	UNK9.76_332.3346m/z	UNK9.76_332.3346m/z	UNK	Positive	2.99631	1.89311	2.26148	1.16667	1.66854	1.74824	1.41712	0.23047	0.222929	0.363246	0.219616	0.0443751	0.100396	0	0	0	0	0	0	0	0	0.588028	0.802846	0.298606	0.0940018	0	1.30357	0.349958	0	0	0	0	0	0	0	0.669413	0.296237	0.159426	0.125937	0.18151	0	0	1.79531	1.60951	2.29213
m.z.334	UNK9.84_226.2212m/z	UNK9.84_226.2212m/z	UNK	Positive	0.25066	0.259621	0.112715	0.0585599	0.171929	0	0	0	0.253608	0.365294	0	0.763989	0.137561	0	1.49736	0.255125	0	0	0	0.591208	0	0.130066	0.595895	0.1577	0	0	0.175827	0.292722	0.37464	0	0.408214	0	0.31672	0	0	1.17697	0.0803158	0.192517	0.709955	0	0.341318	0.126271	0.510377	0.455944	0.445669
m.z.105	CHEBI:76334	Hexacosanedioic acid	Volatile	Positive	0.642469	0.805488	1.01602	0.436291	0.509161	0.579326	0.326984	1.01469	0.929195	0.114579	0.647088	0.25837	1.5577	0.275548	2.08643	0.935134	1.83805	0.22712	1.96732	0.739723	0	0.702667	1.62982	0.456332	0.57912	1.01993	0.687044	1.06739	1.55525	1.602	1.78337	0.210419	0.973948	1.91218	0.599122	2.11853	1.5003	0.598891	0.847866	0.271746	1.84124	1.10013	0.41465	0.252461	0.352794
m.z.182	CHEBI:49107	Thiamine	VT	Positive	0.87548	1.827	2.70257	1.96917	2.17226	0.964221	0.918433	0	0	0	0	0	0	0	0	0	0	0	0	0	0	0	0	0	0	0	0	0	0	0	0	0	0	0	0	0	0	0	0	0	0	0	1.83518	1.81119	1.73856
*Abbreviations: AMIN-L, Aminoacid-like; BZD, Benzoids; BZF, Benzofurans; CAPS, capsaicinoids; DZN, Diazines; FLV, Flavonoids; GPL, Glycerophospholipids; MCR, Macrolids; OOX, Organooxygen; PHST, Phenol ster; PPR, Polyprenols; PRM-L, Pyrimidin-L; PTD, Pteridines; SQT, Sesquiterpenoids; STLB, Stilbenes; UNK, Unknown; NA, Not applicable
[truncated: 11 more columns]
